# Supplementary material for: Sustained Effects of Developmental Exposure to Ethanol on Zebrafish Anxiety-Like Behaviour
Source: PLoS One. 2016 Feb 10;11(2):e0148425. doi: 10.1371/journal.pone.0148425 (PMC4749633; doi:10.1371/journal.pone.0148425)
Supplement: S1 Fig — (XLSX) [file pone.0148425.s001.xlsx]

## Sheet: Fig 1 A, B
time	group	distance	outer duration (s)	fish id
Start00:01:00	20mM	10.2693	41.6	1
0:01:0000:02:00	20mM	8.66249	52.36	1
0:02:0000:03:00	20mM	10.7269	51.56	1
0:03:0000:04:00	20mM	12.042	60	1
0:04:0000:05:00	20mM	16.0002	60	1
0:05:0000:06:00	20mM	5.65854	60	1
0:06:0000:07:00	20mM	6.5779	60	1
0:07:0000:08:00	20mM	6.86216	60	1
0:08:0000:09:00	20mM	8.42682	60	1
0:09:0000:10:00	20mM	4.35057	60	1
Start00:01:00	20mM	4.82194	5.48	2
0:01:0000:02:00	20mM	2.54034	0	2
0:02:0000:03:00	20mM	3.07134	0	2
0:03:0000:04:00	20mM	5.01245	0	2
0:04:0000:05:00	20mM	3.58725	0	2
0:05:0000:06:00	20mM	4.47396	5.56	2
0:06:0000:07:00	20mM	3.20429	0	2
0:07:0000:08:00	20mM	3.03931	0	2
0:08:0000:09:00	20mM	4.35013	0	2
0:09:0000:10:00	20mM	3.19884	0	2
Start00:01:00	20mM	9.31003	45.16	3
0:01:0000:02:00	20mM	5.37443	60	3
0:02:0000:03:00	20mM	5.90124	60	3
0:03:0000:04:00	20mM	4.65807	60	3
0:04:0000:05:00	20mM	2.85928	60	3
0:05:0000:06:00	20mM	3.2245	60	3
0:06:0000:07:00	20mM	2.84701	60	3
0:07:0000:08:00	20mM	2.32671	60	3
0:08:0000:09:00	20mM	2.80274	60	3
0:09:0000:10:00	20mM	3.06286	60	3
Start00:01:00	20mM	14.9309	56.48	4
0:01:0000:02:00	20mM	10.9642	36.08	4
0:02:0000:03:00	20mM	11.4533	55.36	4
0:03:0000:04:00	20mM	10.8398	36.72	4
0:04:0000:05:00	20mM	10.6915	41	4
0:05:0000:06:00	20mM	9.62849	38.6	4
0:06:0000:07:00	20mM	7.46344	60	4
0:07:0000:08:00	20mM	9.61897	60	4
0:08:0000:09:00	20mM	9.56266	52.48	4
0:09:0000:10:00	20mM	8.10138	60	4
Start00:01:00	20mM	13.121	29.36	5
0:01:0000:02:00	20mM	10.0545	37.12	5
0:02:0000:03:00	20mM	5.4525	23.96	5
0:03:0000:04:00	20mM	3.09177	0	5
0:04:0000:05:00	20mM	3.25753	0	5
0:05:0000:06:00	20mM	3.17116	0	5
0:06:0000:07:00	20mM	4.60681	0	5
0:07:0000:08:00	20mM	6.18374	23.28	5
0:08:0000:09:00	20mM	4.14242	25.08	5
0:09:0000:10:00	20mM	8.21891	26.88	5
Start00:01:00	20mM	7.28711	51.16	6
0:01:0000:02:00	20mM	4.72232	60	6
0:02:0000:03:00	20mM	6.50683	59.76	6
0:03:0000:04:00	20mM	4.00439	60	6
0:04:0000:05:00	20mM	5.55839	60	6
0:05:0000:06:00	20mM	4.50458	60	6
0:06:0000:07:00	20mM	4.15874	60	6
0:07:0000:08:00	20mM	3.80236	60	6
0:08:0000:09:00	20mM	4.59479	60	6
0:09:0000:10:00	20mM	4.63114	60	6
Start00:01:00	20mM	16.7604	13.88	7
0:01:0000:02:00	20mM	17.5574	38.52	7
0:02:0000:03:00	20mM	16.8864	40.48	7
0:03:0000:04:00	20mM	18.1177	43.96	7
0:04:0000:05:00	20mM	17.4102	55.76	7
0:05:0000:06:00	20mM	18.3863	54.76	7
0:06:0000:07:00	20mM	15.7643	54.8	7
0:07:0000:08:00	20mM	16.5877	53.88	7
0:08:0000:09:00	20mM	16.6435	50.16	7
0:09:0000:10:00	20mM	17.5848	50.44	7
Start00:01:00	20mM	8.19462	15.16	8
0:01:0000:02:00	20mM	7.88416	48.64	8
0:02:0000:03:00	20mM	8.53164	48.72	8
0:03:0000:04:00	20mM	7.95338	55.4	8
0:04:0000:05:00	20mM	8.30239	53.2	8
0:05:0000:06:00	20mM	8.15453	42.56	8
0:06:0000:07:00	20mM	9.95413	55.4	8
0:07:0000:08:00	20mM	9.65069	60	8
0:08:0000:09:00	20mM	12.972	60	8
0:09:0000:10:00	20mM	10.4016	53.68	8
Start00:01:00	20mM	8.93109	60	9
0:01:0000:02:00	20mM	7.10226	54.44	9
0:02:0000:03:00	20mM	5.84499	60	9
0:03:0000:04:00	20mM	9.51296	60	9
0:04:0000:05:00	20mM	7.18289	60	9
0:05:0000:06:00	20mM	7.0103	60	9
0:06:0000:07:00	20mM	5.13406	43	9
0:07:0000:08:00	20mM	5.55678	31.84	9
0:08:0000:09:00	20mM	7.14581	60	9
0:09:0000:10:00	20mM	5.29432	60	9
Start00:01:00	20mM	10.9563	28.32	10
0:01:0000:02:00	20mM	13.7236	25.68	10
0:02:0000:03:00	20mM	13.8859	49.64	10
0:03:0000:04:00	20mM	12.7797	36.84	10
0:04:0000:05:00	20mM	11.6794	51.76	10
0:05:0000:06:00	20mM	10.7789	18.4	10
0:06:0000:07:00	20mM	8.44663	40.88	10
0:07:0000:08:00	20mM	8.15598	60	10
0:08:0000:09:00	20mM	13.3016	57.92	10
0:09:0000:10:00	20mM	13.3754	58.76	10
Start00:01:00	20mM	15.3193	24	11
0:01:0000:02:00	20mM	15.5736	13.92	11
0:02:0000:03:00	20mM	15.4465	16.36	11
0:03:0000:04:00	20mM	16.3997	15.48	11
0:04:0000:05:00	20mM	14.674	17.44	11
0:05:0000:06:00	20mM	16.8629	27.08	11
0:06:0000:07:00	20mM	17.6136	57.28	11
0:07:0000:08:00	20mM	14.787	30.2	11
0:08:0000:09:00	20mM	15.5993	37.44	11
0:09:0000:10:00	20mM	14.1851	23.76	11
Start00:01:00	20mM	7.87397	34.28	12
0:01:0000:02:00	20mM	8.51836	28.96	12
0:02:0000:03:00	20mM	7.56065	42.92	12
0:03:0000:04:00	20mM	8.89073	28.4	12
0:04:0000:05:00	20mM	8.14987	50.64	12
0:05:0000:06:00	20mM	9.35006	39.08	12
0:06:0000:07:00	20mM	8.53917	58.32	12
0:07:0000:08:00	20mM	9.7147	44.44	12
0:08:0000:09:00	20mM	9.32438	38.36	12
0:09:0000:10:00	20mM	9.16684	60	12
Start00:01:00	20mM	8.54568	30.16	13
0:01:0000:02:00	20mM	13.9791	43.4	13
0:02:0000:03:00	20mM	11.3894	58.32	13
0:03:0000:04:00	20mM	12.6446	44.12	13
0:04:0000:05:00	20mM	11.6735	60	13
0:05:0000:06:00	20mM	12.0586	60	13
0:06:0000:07:00	20mM	14.2204	57.08	13
0:07:0000:08:00	20mM	13.1707	57.84	13
0:08:0000:09:00	20mM	13.0915	60	13
0:09:0000:10:00	20mM	14.8532	60	13
Start00:01:00	20mM	12.248	50.8	14
0:01:0000:02:00	20mM	14.4594	54.08	14
0:02:0000:03:00	20mM	16.4677	44.16	14
0:03:0000:04:00	20mM	12.8039	44.8	14
0:04:0000:05:00	20mM	17.5779	56.88	14
0:05:0000:06:00	20mM	19.9264	53.6	14
0:06:0000:07:00	20mM	17.6585	60	14
0:07:0000:08:00	20mM	16.942	60	14
0:08:0000:09:00	20mM	14.8331	59.04	14
0:09:0000:10:00	20mM	13.2911	36.64	14
Start00:01:00	20mM	13.1904	17	15
0:01:0000:02:00	20mM	16.9966	44.68	15
0:02:0000:03:00	20mM	16.6368	55.84	15
0:03:0000:04:00	20mM	17.148	52.6	15
0:04:0000:05:00	20mM	19.2514	60	15
0:05:0000:06:00	20mM	19.0151	55.2	15
0:06:0000:07:00	20mM	16.987	59.64	15
0:07:0000:08:00	20mM	16.6531	47.76	15
0:08:0000:09:00	20mM	17.9215	51.52	15
0:09:0000:10:00	20mM	19.4235	56.16	15
Start00:01:00	20mM	9.04989	28.6	16
0:01:0000:02:00	20mM	12.6134	31.28	16
0:02:0000:03:00	20mM	13.8527	45.76	16
0:03:0000:04:00	20mM	15.0348	43.56	16
0:04:0000:05:00	20mM	14.2184	43.92	16
0:05:0000:06:00	20mM	12.8378	45.2	16
0:06:0000:07:00	20mM	12.9971	33.84	16
0:07:0000:08:00	20mM	12.799	30.96	16
0:08:0000:09:00	20mM	12.7377	35.76	16
0:09:0000:10:00	20mM	13.823	37.68	16
Start00:01:00	20mM	12.299	41.84	17
0:01:0000:02:00	20mM	19.4938	43.2	17
0:02:0000:03:00	20mM	15.4238	53.48	17
0:03:0000:04:00	20mM	13.9819	54.64	17
0:04:0000:05:00	20mM	15.3295	44.28	17
0:05:0000:06:00	20mM	13.394	51.24	17
0:06:0000:07:00	20mM	13.0475	60	17
0:07:0000:08:00	20mM	17.3356	60	17
0:08:0000:09:00	20mM	14.712	56.28	17
0:09:0000:10:00	20mM	17.149	60	17
Start00:01:00	20mM	14.0256	41.12	18
0:01:0000:02:00	20mM	19.1057	43.6	18
0:02:0000:03:00	20mM	16.2616	41.92	18
0:03:0000:04:00	20mM	16.8755	44.12	18
0:04:0000:05:00	20mM	15.8988	47.12	18
0:05:0000:06:00	20mM	15.2366	46.04	18
0:06:0000:07:00	20mM	15.7312	44.16	18
0:07:0000:08:00	20mM	16.5	37.32	18
0:08:0000:09:00	20mM	14.6895	49.56	18
0:09:0000:10:00	20mM	13.9386	34.04	18
Start00:01:00	20mM	20.6526	26.68	19
0:01:0000:02:00	20mM	17.77	46.72	19
0:02:0000:03:00	20mM	16.1136	45.8	19
0:03:0000:04:00	20mM	14.5535	48.2	19
0:04:0000:05:00	20mM	17.323	45.12	19
0:05:0000:06:00	20mM	17.3344	52.4	19
0:06:0000:07:00	20mM	16.3111	28.2	19
0:07:0000:08:00	20mM	18.3711	34.12	19
0:08:0000:09:00	20mM	19.1549	40.28	19
0:09:0000:10:00	20mM	17.7541	51.64	19
Start00:01:00	20mM	10.0992	45.92	20
0:01:0000:02:00	20mM	13.0026	50.92	20
0:02:0000:03:00	20mM	12.6717	42.08	20
0:03:0000:04:00	20mM	9.77684	59.16	20
0:04:0000:05:00	20mM	10.3522	57.4	20
0:05:0000:06:00	20mM	13.1014	60	20
0:06:0000:07:00	20mM	14.4333	60	20
0:07:0000:08:00	20mM	9.20219	60	20
0:08:0000:09:00	20mM	11.0222	60	20
0:09:0000:10:00	20mM	10.6778	60	20
Start00:01:00	20mM	10.4485	37.6	21
0:01:0000:02:00	20mM	13.6437	49.16	21
0:02:0000:03:00	20mM	13.5856	44.6	21
0:03:0000:04:00	20mM	5.79364	60	21
0:04:0000:05:00	20mM	2.42465	60	21
0:05:0000:06:00	20mM	10.1344	59.4	21
0:06:0000:07:00	20mM	6.25271	60	21
0:07:0000:08:00	20mM	0	60	21
0:08:0000:09:00	20mM	0	60	21
0:09:0000:10:00	20mM	0	60	21
Start00:01:00	20mM	9.82569	52.96	22
0:01:0000:02:00	20mM	8.28363	48	22
0:02:0000:03:00	20mM	14.4888	46.88	22
0:03:0000:04:00	20mM	9.30129	59.96	22
0:04:0000:05:00	20mM	10.7716	57.56	22
0:05:0000:06:00	20mM	10.0013	56.52	22
0:06:0000:07:00	20mM	10.5929	60	22
0:07:0000:08:00	20mM	9.64137	60	22
0:08:0000:09:00	20mM	11.9043	60	22
0:09:0000:10:00	20mM	7.75456	60	22
Start00:01:00	20mM	16.352	46.12	23
0:01:0000:02:00	20mM	16.7286	34.32	23
0:02:0000:03:00	20mM	17.1689	40.36	23
0:03:0000:04:00	20mM	13.1039	54.96	23
0:04:0000:05:00	20mM	13.2201	49.44	23
0:05:0000:06:00	20mM	12.9249	49.64	23
0:06:0000:07:00	20mM	16.3869	40.56	23
0:07:0000:08:00	20mM	13.5437	36.72	23
0:08:0000:09:00	20mM	17.9093	53.68	23
0:09:0000:10:00	20mM	17.7918	40.48	23
Start00:01:00	20mM	5.95463	28	24
0:01:0000:02:00	20mM	3.48453	0	24
0:02:0000:03:00	20mM	5.84184	7.12	24
0:03:0000:04:00	20mM	3.67589	58.96	24
0:04:0000:05:00	20mM	8.74274	57.44	24
0:05:0000:06:00	20mM	8.14387	59.28	24
0:06:0000:07:00	20mM	7.68348	28.28	24
0:07:0000:08:00	20mM	4.01287	57.28	24
0:08:0000:09:00	20mM	6.97934	59.4	24
0:09:0000:10:00	20mM	16.2595	51.88	24
Start00:01:00	20mM	19.6177	18.32	25
0:01:0000:02:00	20mM	14.0827	39.88	25
0:02:0000:03:00	20mM	17.5925	30.36	25
0:03:0000:04:00	20mM	13.7684	53.12	25
0:04:0000:05:00	20mM	16.805	41.36	25
0:05:0000:06:00	20mM	17.4771	35.04	25
0:06:0000:07:00	20mM	15.3361	11.56	25
0:07:0000:08:00	20mM	15.499	16.64	25
0:08:0000:09:00	20mM	16.1374	23.08	25
0:09:0000:10:00	20mM	15.2247	33	25
Start00:01:00	20mM	9.81649	32.04	26
0:01:0000:02:00	20mM	15.0352	21.52	26
0:02:0000:03:00	20mM	15.7234	37.72	26
0:03:0000:04:00	20mM	16.2367	26.68	26
0:04:0000:05:00	20mM	17.1118	39.48	26
0:05:0000:06:00	20mM	16.6425	34.84	26
0:06:0000:07:00	20mM	16.3071	46.28	26
0:07:0000:08:00	20mM	14.285	29.88	26
0:08:0000:09:00	20mM	16.4547	35.36	26
0:09:0000:10:00	20mM	16.2738	47.32	26
Start00:01:00	20mM	14.4542	46.6	27
0:01:0000:02:00	20mM	13.812	42.92	27
0:02:0000:03:00	20mM	12.6465	40.2	27
0:03:0000:04:00	20mM	14.4891	35.92	27
0:04:0000:05:00	20mM	13.6031	32.56	27
0:05:0000:06:00	20mM	13.1959	1.84	27
0:06:0000:07:00	20mM	11.3268	27.08	27
0:07:0000:08:00	20mM	15.0024	19.88	27
0:08:0000:09:00	20mM	10.5284	42.88	27
0:09:0000:10:00	20mM	12.2894	25.76	27
Start00:01:00	20mM	13.9023	44.76	28
0:01:0000:02:00	20mM	13.1644	35.04	28
0:02:0000:03:00	20mM	12.2026	41.92	28
0:03:0000:04:00	20mM	13.5007	37.6	28
0:04:0000:05:00	20mM	16.0664	29.52	28
0:05:0000:06:00	20mM	14.5159	37.44	28
0:06:0000:07:00	20mM	14.2751	25.24	28
0:07:0000:08:00	20mM	13.0876	29.48	28
0:08:0000:09:00	20mM	12.8402	38.36	28
0:09:0000:10:00	20mM	13.3725	24.32	28
Start00:01:00	20mM	12.8143	11.56	29
0:01:0000:02:00	20mM	15.3686	28.6	29
0:02:0000:03:00	20mM	16.2834	34.56	29
0:03:0000:04:00	20mM	16.6293	31.04	29
0:04:0000:05:00	20mM	16.0212	31.28	29
0:05:0000:06:00	20mM	15.329	21.48	29
0:06:0000:07:00	20mM	16.1291	26.64	29
0:07:0000:08:00	20mM	14.9525	24.4	29
0:08:0000:09:00	20mM	15.5433	21.84	29
0:09:0000:10:00	20mM	15.1457	31.08	29
Start00:01:00	20mM	15.5652	38.76	30
0:01:0000:02:00	20mM	17.5923	50.08	30
0:02:0000:03:00	20mM	14.102	49.6	30
0:03:0000:04:00	20mM	14.9392	26.04	30
0:04:0000:05:00	20mM	15.79	37.6	30
0:05:0000:06:00	20mM	15.3761	22.8	30
0:06:0000:07:00	20mM	13.5102	40.12	30
0:07:0000:08:00	20mM	14.5796	28.96	30
0:08:0000:09:00	20mM	13.2728	33.76	30
0:09:0000:10:00	20mM	15.4722	33.4	30
Start00:01:00	20mM	18.8453	12.92	31
0:01:0000:02:00	20mM	18.0516	15.04	31
0:02:0000:03:00	20mM	17.9036	25.12	31
0:03:0000:04:00	20mM	18.5456	26.24	31
0:04:0000:05:00	20mM	19.2543	37.72	31
0:05:0000:06:00	20mM	19.5396	46.68	31
0:06:0000:07:00	20mM	17.0876	46.16	31
0:07:0000:08:00	20mM	18.2855	55.08	31
0:08:0000:09:00	20mM	20.9194	52.4	31
0:09:0000:10:00	20mM	19.8794	48.2	31
Start00:01:00	20mM	18.7934	10.04	32
0:01:0000:02:00	20mM	18.3792	25.44	32
0:02:0000:03:00	20mM	18.9251	31.76	32
0:03:0000:04:00	20mM	19.685	22.24	32
0:04:0000:05:00	20mM	17.0632	14.36	32
0:05:0000:06:00	20mM	15.6809	18.4	32
0:06:0000:07:00	20mM	17.387	19	32
0:07:0000:08:00	20mM	18.0721	16.4	32
0:08:0000:09:00	20mM	18.2172	11.16	32
0:09:0000:10:00	20mM	16.8266	17.52	32
Start00:01:00	20mM	17.5299	16.48	33
0:01:0000:02:00	20mM	16.972	17.28	33
0:02:0000:03:00	20mM	14.4283	28.04	33
0:03:0000:04:00	20mM	14.9195	31.96	33
0:04:0000:05:00	20mM	12.5572	36.28	33
0:05:0000:06:00	20mM	13.5326	39.32	33
0:06:0000:07:00	20mM	10.1106	46.8	33
0:07:0000:08:00	20mM	14.0489	48.08	33
0:08:0000:09:00	20mM	16.7228	57.28	33
0:09:0000:10:00	20mM	15.175	52.48	33
Start00:01:00	20mM	10.9275	21.4	34
0:01:0000:02:00	20mM	13.7028	29.96	34
0:02:0000:03:00	20mM	12.9044	33.48	34
0:03:0000:04:00	20mM	14.2042	31.12	34
0:04:0000:05:00	20mM	13.9399	31.6	34
0:05:0000:06:00	20mM	11.3323	38.6	34
0:06:0000:07:00	20mM	12.7134	39.72	34
0:07:0000:08:00	20mM	13.4028	42.28	34
0:08:0000:09:00	20mM	13.3398	37.12	34
0:09:0000:10:00	20mM	15.1125	38.76	34
Start00:01:00	20mM	14.5144	41.56	35
0:01:0000:02:00	20mM	12.1295	28.36	35
0:02:0000:03:00	20mM	12.7136	24.32	35
0:03:0000:04:00	20mM	13.0353	30.08	35
0:04:0000:05:00	20mM	12.7284	24.08	35
0:05:0000:06:00	20mM	13.6871	29.2	35
0:06:0000:07:00	20mM	14.4569	28.2	35
0:07:0000:08:00	20mM	14.832	26.96	35
0:08:0000:09:00	20mM	17.0654	29.12	35
0:09:0000:10:00	20mM	16.0561	28.88	35
Start00:01:00	20mM	18.8293	14.36	36
0:01:0000:02:00	20mM	16.3385	17.8	36
0:02:0000:03:00	20mM	16.4682	31.52	36
0:03:0000:04:00	20mM	17.1853	24.2	36
0:04:0000:05:00	20mM	16.2953	35.32	36
0:05:0000:06:00	20mM	19.6144	24.48	36
0:06:0000:07:00	20mM	16.1623	30.8	36
0:07:0000:08:00	20mM	16.4039	36.32	36
0:08:0000:09:00	20mM	19.9433	33.4	36
0:09:0000:10:00	20mM	14.5686	52.76	36
Start00:01:00	50mM	8.87696	42.04	37
0:01:0000:02:00	50mM	11.5177	23.96	37
0:02:0000:03:00	50mM	13.932	42.8	37
0:03:0000:04:00	50mM	13.1026	36.56	37
0:04:0000:05:00	50mM	13.0016	20.68	37
0:05:0000:06:00	50mM	12.3314	16.88	37
0:06:0000:07:00	50mM	12.2588	26.16	37
0:07:0000:08:00	50mM	13.6044	29.92	37
0:08:0000:09:00	50mM	12.1137	35.52	37
0:09:0000:10:00	50mM	11.891	28.56	37
Start00:01:00	50mM	17.5103	19.92	38
0:01:0000:02:00	50mM	11.7072	56.56	38
0:02:0000:03:00	50mM	13.2049	49.72	38
0:03:0000:04:00	50mM	11.6658	54.52	38
0:04:0000:05:00	50mM	9.27063	33.6	38
0:05:0000:06:00	50mM	10.634	54.88	38
0:06:0000:07:00	50mM	9.98524	45.08	38
0:07:0000:08:00	50mM	9.79801	32.4	38
0:08:0000:09:00	50mM	7.88175	28.48	38
0:09:0000:10:00	50mM	7.98426	36.92	38
Start00:01:00	50mM	23.2128	24.68	39
0:01:0000:02:00	50mM	11.5587	52	39
0:02:0000:03:00	50mM	12.286	51.52	39
0:03:0000:04:00	50mM	11.3885	42.72	39
0:04:0000:05:00	50mM	10.7242	49.2	39
0:05:0000:06:00	50mM	11.4396	50.96	39
0:06:0000:07:00	50mM	13.0998	51.12	39
0:07:0000:08:00	50mM	13.9751	51.56	39
0:08:0000:09:00	50mM	17.2034	59	39
0:09:0000:10:00	50mM	15.2832	60	39
Start00:01:00	50mM	10.3981	54.12	40
0:01:0000:02:00	50mM	10.0835	50.72	40
0:02:0000:03:00	50mM	11.9608	16.6	40
0:03:0000:04:00	50mM	12.9952	24.16	40
0:04:0000:05:00	50mM	7.60711	48.6	40
0:05:0000:06:00	50mM	11.0404	37.92	40
0:06:0000:07:00	50mM	10.9963	22.2	40
0:07:0000:08:00	50mM	6.5436	55.92	40
0:08:0000:09:00	50mM	9.17708	36.16	40
0:09:0000:10:00	50mM	6.33058	60	40
Start00:01:00	50mM	10.0671	32.52	41
0:01:0000:02:00	50mM	10.0704	44.24	41
0:02:0000:03:00	50mM	9.11682	39.2	41
0:03:0000:04:00	50mM	10.5011	16.68	41
0:04:0000:05:00	50mM	11.9742	35.08	41
0:05:0000:06:00	50mM	10.4746	45.16	41
0:06:0000:07:00	50mM	9.0507	31.92	41
0:07:0000:08:00	50mM	10.7459	44.28	41
0:08:0000:09:00	50mM	9.84059	29.04	41
0:09:0000:10:00	50mM	10.1096	44.4	41
Start00:01:00	50mM	9.55117	56.92	42
0:01:0000:02:00	50mM	11.8293	20.88	42
0:02:0000:03:00	50mM	7.31302	29.88	42
0:03:0000:04:00	50mM	6.12124	58.56	42
0:04:0000:05:00	50mM	5.90272	60	42
0:05:0000:06:00	50mM	7.18253	12.44	42
0:06:0000:07:00	50mM	5.14089	0	42
0:07:0000:08:00	50mM	5.04261	0	42
0:08:0000:09:00	50mM	5.96611	0	42
0:09:0000:10:00	50mM	6.24405	0	42
Start00:01:00	50mM	7.53284	41.8	43
0:01:0000:02:00	50mM	9.1703	35.32	43
0:02:0000:03:00	50mM	10.0329	51.96	43
0:03:0000:04:00	50mM	9.4596	49.72	43
0:04:0000:05:00	50mM	10.4498	34.24	43
0:05:0000:06:00	50mM	10.9314	41.76	43
0:06:0000:07:00	50mM	11.5083	45.2	43
0:07:0000:08:00	50mM	13.0807	59.2	43
0:08:0000:09:00	50mM	10.9682	60	43
0:09:0000:10:00	50mM	12.3968	60	43
Start00:01:00	50mM	3.93001	58.4	44
0:01:0000:02:00	50mM	3.67228	60	44
0:02:0000:03:00	50mM	4.05788	60	44
0:03:0000:04:00	50mM	5.46433	60	44
0:04:0000:05:00	50mM	3.02038	60	44
0:05:0000:06:00	50mM	5.54303	60	44
0:06:0000:07:00	50mM	2.6746	60	44
0:07:0000:08:00	50mM	3.39941	60	44
0:08:0000:09:00	50mM	3.21857	3.4	44
0:09:0000:10:00	50mM	3.39294	0	44
Start00:01:00	50mM	8.62611	20.48	45
0:01:0000:02:00	50mM	10.5079	47.68	45
0:02:0000:03:00	50mM	17.8264	29.4	45
0:03:0000:04:00	50mM	15.3547	37.32	45
0:04:0000:05:00	50mM	8.09483	48.4	45
0:05:0000:06:00	50mM	10.3511	49.76	45
0:06:0000:07:00	50mM	9.96063	60	45
0:07:0000:08:00	50mM	11.1382	60	45
0:08:0000:09:00	50mM	4.87843	60	45
0:09:0000:10:00	50mM	10.2621	58.56	45
Start00:01:00	50mM	6.28644	60	46
0:01:0000:02:00	50mM	8.76494	42.76	46
0:02:0000:03:00	50mM	10.4865	40	46
0:03:0000:04:00	50mM	9.26329	55.72	46
0:04:0000:05:00	50mM	8.22648	57.32	46
0:05:0000:06:00	50mM	7.45082	56.56	46
0:06:0000:07:00	50mM	6.85973	56.24	46
0:07:0000:08:00	50mM	5.55283	60	46
0:08:0000:09:00	50mM	0	60	46
0:09:0000:10:00	50mM	0.547567	60	46
Start00:01:00	50mM	13.5902	59.6	47
0:01:0000:02:00	50mM	7.5317	60	47
0:02:0000:03:00	50mM	9.39563	31	47
0:03:0000:04:00	50mM	7.92712	51.48	47
0:04:0000:05:00	50mM	8.16162	36.52	47
0:05:0000:06:00	50mM	6.12936	60	47
0:06:0000:07:00	50mM	6.76819	58.96	47
0:07:0000:08:00	50mM	5.46668	21.24	47
0:08:0000:09:00	50mM	4.96649	0	47
0:09:0000:10:00	50mM	5.43701	0.92	47
Start00:01:00	50mM	10.4613	51.12	48
0:01:0000:02:00	50mM	19.1463	59	48
0:02:0000:03:00	50mM	12.2183	60	48
0:03:0000:04:00	50mM	16.0095	57.72	48
0:04:0000:05:00	50mM	15.3179	58.96	48
0:05:0000:06:00	50mM	12.9456	60	48
0:06:0000:07:00	50mM	10.5344	54.4	48
0:07:0000:08:00	50mM	16.1986	59.92	48
0:08:0000:09:00	50mM	13.6369	59.2	48
0:09:0000:10:00	50mM	18.7159	58.68	48
Start00:01:00	50mM	14.0153	35.16	49
0:01:0000:02:00	50mM	16.782	33	49
0:02:0000:03:00	50mM	15.0037	59.08	49
0:03:0000:04:00	50mM	17.9911	52.48	49
0:04:0000:05:00	50mM	12.1095	54.28	49
0:05:0000:06:00	50mM	16.1423	51.36	49
0:06:0000:07:00	50mM	16.4272	60	49
0:07:0000:08:00	50mM	14.4055	60	49
0:08:0000:09:00	50mM	14.078	60	49
0:09:0000:10:00	50mM	14.6942	60	49
Start00:01:00	50mM	18.3693	46.6	50
0:01:0000:02:00	50mM	18.7424	34.32	50
0:02:0000:03:00	50mM	21.508	26.64	50
0:03:0000:04:00	50mM	20.2747	31.4	50
0:04:0000:05:00	50mM	19.9486	39.56	50
0:05:0000:06:00	50mM	18.1488	32.52	50
0:06:0000:07:00	50mM	18.6478	28.92	50
0:07:0000:08:00	50mM	20.682	36.44	50
0:08:0000:09:00	50mM	16.8318	37.28	50
0:09:0000:10:00	50mM	19.6463	43.08	50
Start00:01:00	50mM	16.023	46	51
0:01:0000:02:00	50mM	11.5208	57.92	51
0:02:0000:03:00	50mM	12.9995	45.36	51
0:03:0000:04:00	50mM	10.6091	57.76	51
0:04:0000:05:00	50mM	13.0651	54.36	51
0:05:0000:06:00	50mM	13.6996	48.56	51
0:06:0000:07:00	50mM	15.4054	40.76	51
0:07:0000:08:00	50mM	17.0265	46.2	51
0:08:0000:09:00	50mM	14.8833	44.96	51
0:09:0000:10:00	50mM	14.9931	57.32	51
Start00:01:00	50mM	13.8488	40.52	52
0:01:0000:02:00	50mM	18.0863	45.48	52
0:02:0000:03:00	50mM	15.2127	47.92	52
0:03:0000:04:00	50mM	16.0042	43.76	52
0:04:0000:05:00	50mM	16.0798	39.76	52
0:05:0000:06:00	50mM	15.8587	43.16	52
0:06:0000:07:00	50mM	18.7193	60	52
0:07:0000:08:00	50mM	16.5979	60	52
0:08:0000:09:00	50mM	17.3342	55	52
0:09:0000:10:00	50mM	17.1542	43.84	52
Start00:01:00	50mM	13.6692	39.84	53
0:01:0000:02:00	50mM	16.9421	25.68	53
0:02:0000:03:00	50mM	13.7483	43.64	53
0:03:0000:04:00	50mM	11.4573	47.36	53
0:04:0000:05:00	50mM	12.7437	48.28	53
0:05:0000:06:00	50mM	13.0607	49.08	53
0:06:0000:07:00	50mM	10.7946	56.72	53
0:07:0000:08:00	50mM	10.2017	46.88	53
0:08:0000:09:00	50mM	11.3795	57.92	53
0:09:0000:10:00	50mM	10.3696	55.48	53
Start00:01:00	50mM	24.041	48.24	54
0:01:0000:02:00	50mM	23.7508	44.04	54
0:02:0000:03:00	50mM	25.809	52.84	54
0:03:0000:04:00	50mM	26.952	48.44	54
0:04:0000:05:00	50mM	24.2982	51.68	54
0:05:0000:06:00	50mM	26.7385	45.6	54
0:06:0000:07:00	50mM	26.7911	43.52	54
0:07:0000:08:00	50mM	24.1605	52.32	54
0:08:0000:09:00	50mM	20.2576	48.28	54
0:09:0000:10:00	50mM	20.0546	43.36	54
Start00:01:00	50mM	10.3193	47.72	55
0:01:0000:02:00	50mM	8.79873	55.12	55
0:02:0000:03:00	50mM	10.3439	27.64	55
0:03:0000:04:00	50mM	11.7003	35.4	55
0:04:0000:05:00	50mM	11.7415	15.64	55
0:05:0000:06:00	50mM	12.1349	20.96	55
0:06:0000:07:00	50mM	11.904	28.44	55
0:07:0000:08:00	50mM	12.694	33.64	55
0:08:0000:09:00	50mM	12.9649	35.2	55
0:09:0000:10:00	50mM	12.1895	30.72	55
Start00:01:00	50mM	9.73381	55.68	56
0:01:0000:02:00	50mM	8.47258	60	56
0:02:0000:03:00	50mM	9.6762	60	56
0:03:0000:04:00	50mM	4.76153	60	56
0:04:0000:05:00	50mM	5.10874	60	56
0:05:0000:06:00	50mM	10.8461	60	56
0:06:0000:07:00	50mM	3.62996	60	56
0:07:0000:08:00	50mM	6.4351	60	56
0:08:0000:09:00	50mM	4.83422	60	56
0:09:0000:10:00	50mM	5.10868	60	56
Start00:01:00	50mM	6.61226	46.44	57
0:01:0000:02:00	50mM	15.5866	29.32	57
0:02:0000:03:00	50mM	19.3084	34.8	57
0:03:0000:04:00	50mM	20.195	36.6	57
0:04:0000:05:00	50mM	12.3697	60	57
0:05:0000:06:00	50mM	16.2484	58.12	57
0:06:0000:07:00	50mM	17.6039	57.96	57
0:07:0000:08:00	50mM	16.3231	55.44	57
0:08:0000:09:00	50mM	14.5211	54.96	57
0:09:0000:10:00	50mM	18.0364	44.96	57
Start00:01:00	50mM	10.8086	59.84	58
0:01:0000:02:00	50mM	12.9181	41.36	58
0:02:0000:03:00	50mM	13.866	43.2	58
0:03:0000:04:00	50mM	14.5531	48.64	58
0:04:0000:05:00	50mM	6.99169	54.8	58
0:05:0000:06:00	50mM	15.177	41.52	58
0:06:0000:07:00	50mM	23.8026	52.48	58
0:07:0000:08:00	50mM	12.8473	59.76	58
0:08:0000:09:00	50mM	12.6584	53.48	58
0:09:0000:10:00	50mM	14.4401	57.16	58
Start00:01:00	50mM	12.5046	50.76	59
0:01:0000:02:00	50mM	16.3361	20.8	59
0:02:0000:03:00	50mM	20.3465	31.4	59
0:03:0000:04:00	50mM	20.3498	45.08	59
0:04:0000:05:00	50mM	17.2536	43.76	59
0:05:0000:06:00	50mM	16.5348	37.16	59
0:06:0000:07:00	50mM	18.9081	40.48	59
0:07:0000:08:00	50mM	19.399	26.08	59
0:08:0000:09:00	50mM	18.5304	35	59
0:09:0000:10:00	50mM	18.4326	34.2	59
Start00:01:00	50mM	15.2191	55.76	60
0:01:0000:02:00	50mM	14.6436	43.04	60
0:02:0000:03:00	50mM	14.311	35.12	60
0:03:0000:04:00	50mM	14.508	33	60
0:04:0000:05:00	50mM	16.3982	35.84	60
0:05:0000:06:00	50mM	11.5013	54.48	60
0:06:0000:07:00	50mM	16.3418	42.76	60
0:07:0000:08:00	50mM	16.6426	27.68	60
0:08:0000:09:00	50mM	17.3313	53.28	60
0:09:0000:10:00	50mM	22.5026	51.48	60
Start00:01:00	50mM	12.0989	17.48	61
0:01:0000:02:00	50mM	17.3118	34.8	61
0:02:0000:03:00	50mM	14.9671	38.48	61
0:03:0000:04:00	50mM	24.5358	41.52	61
0:04:0000:05:00	50mM	14.6038	30.52	61
0:05:0000:06:00	50mM	18.4865	55	61
0:06:0000:07:00	50mM	20.1958	52.28	61
0:07:0000:08:00	50mM	16.1017	43.84	61
0:08:0000:09:00	50mM	13.525	40.6	61
0:09:0000:10:00	50mM	12.6987	55.92	61
Start00:01:00	50mM	13.2521	28.16	62
0:01:0000:02:00	50mM	17.8727	38.72	62
0:02:0000:03:00	50mM	16.8718	39.08	62
0:03:0000:04:00	50mM	17.0698	44	62
0:04:0000:05:00	50mM	19.4176	41.16	62
0:05:0000:06:00	50mM	17.2267	51.92	62
0:06:0000:07:00	50mM	16.9707	39.68	62
0:07:0000:08:00	50mM	18.1701	44.04	62
0:08:0000:09:00	50mM	18.3501	52.8	62
0:09:0000:10:00	50mM	17.6422	45.88	62
Start00:01:00	50mM	16.3876	24.68	63
0:01:0000:02:00	50mM	15.3689	31.12	63
0:02:0000:03:00	50mM	15.7915	48.6	63
0:03:0000:04:00	50mM	16.155	36.28	63
0:04:0000:05:00	50mM	15.8547	35.72	63
0:05:0000:06:00	50mM	15.3176	28.72	63
0:06:0000:07:00	50mM	15.9103	27.24	63
0:07:0000:08:00	50mM	16.1259	9.84	63
0:08:0000:09:00	50mM	15.8191	25.32	63
0:09:0000:10:00	50mM	16.8617	31.84	63
Start00:01:00	50mM	19.2621	39.84	64
0:01:0000:02:00	50mM	18.6995	43.92	64
0:02:0000:03:00	50mM	19.0837	41.36	64
0:03:0000:04:00	50mM	18.6068	44.84	64
0:04:0000:05:00	50mM	14.7829	51.12	64
0:05:0000:06:00	50mM	16.6923	51.36	64
0:06:0000:07:00	50mM	17.7122	54.56	64
0:07:0000:08:00	50mM	16.9235	51.6	64
0:08:0000:09:00	50mM	18.7159	54.2	64
0:09:0000:10:00	50mM	16.0124	48.12	64
Start00:01:00	50mM	16.039	32.56	65
0:01:0000:02:00	50mM	19.6921	32.76	65
0:02:0000:03:00	50mM	18.7624	42	65
0:03:0000:04:00	50mM	18.368	50.48	65
0:04:0000:05:00	50mM	20.0695	44.08	65
0:05:0000:06:00	50mM	18.7207	50.72	65
0:06:0000:07:00	50mM	17.1205	45.72	65
0:07:0000:08:00	50mM	14.9532	30.88	65
0:08:0000:09:00	50mM	16.202	30.64	65
0:09:0000:10:00	50mM	17.0736	40	65
Start00:01:00	50mM	14.6812	46.16	66
0:01:0000:02:00	50mM	15.2318	44.16	66
0:02:0000:03:00	50mM	18.9849	55.84	66
0:03:0000:04:00	50mM	14.855	37.52	66
0:04:0000:05:00	50mM	16.6052	50.2	66
0:05:0000:06:00	50mM	15.108	47.96	66
0:06:0000:07:00	50mM	13.5193	39.16	66
0:07:0000:08:00	50mM	12.6181	55.92	66
0:08:0000:09:00	50mM	10.8894	54.12	66
0:09:0000:10:00	50mM	15.5519	55.32	66
Start00:01:00	50mM	7.48922	60	67
0:01:0000:02:00	50mM	7.4339	60	67
0:02:0000:03:00	50mM	7.60539	60	67
0:03:0000:04:00	50mM	16.9628	38.92	67
0:04:0000:05:00	50mM	21.3773	48.88	67
0:05:0000:06:00	50mM	14.9447	38.24	67
0:06:0000:07:00	50mM	21.4036	56.84	67
0:07:0000:08:00	50mM	22.1665	58.8	67
0:08:0000:09:00	50mM	24.1287	60	67
0:09:0000:10:00	50mM	25.2069	58.8	67
Start00:01:00	50mM	16.6724	27.56	68
0:01:0000:02:00	50mM	16.7481	46.12	68
0:02:0000:03:00	50mM	16.0551	45.92	68
0:03:0000:04:00	50mM	15.9136	13.76	68
0:04:0000:05:00	50mM	12.2796	38.8	68
0:05:0000:06:00	50mM	15.1563	29.96	68
0:06:0000:07:00	50mM	16.8317	39.08	68
0:07:0000:08:00	50mM	17.7891	30.72	68
0:08:0000:09:00	50mM	13.6814	53.16	68
0:09:0000:10:00	50mM	15.957	52.8	68
Start00:01:00	50mM	14.872	6.16	69
0:01:0000:02:00	50mM	14.6004	33.76	69
0:02:0000:03:00	50mM	16.8155	22.92	69
0:03:0000:04:00	50mM	14.3831	31.4	69
0:04:0000:05:00	50mM	16.5319	35.68	69
0:05:0000:06:00	50mM	13.9027	27.72	69
0:06:0000:07:00	50mM	12.0316	34.44	69
0:07:0000:08:00	50mM	11.1389	26.28	69
0:08:0000:09:00	50mM	12.5514	20.2	69
0:09:0000:10:00	50mM	13.1965	31.08	69
Start00:01:00	50mM	17.0838	47.72	70
0:01:0000:02:00	50mM	13.3547	57.88	70
0:02:0000:03:00	50mM	8.79954	59.56	70
0:03:0000:04:00	50mM	20.1937	51.08	70
0:04:0000:05:00	50mM	12.9583	52.92	70
0:05:0000:06:00	50mM	7.52563	59.52	70
0:06:0000:07:00	50mM	12.9694	58.24	70
0:07:0000:08:00	50mM	13.4995	58.72	70
0:08:0000:09:00	50mM	19.3705	60	70
0:09:0000:10:00	50mM	18.444	57.6	70
Start00:01:00	50mM	16.6638	11.24	71
0:01:0000:02:00	50mM	16.1178	30.6	71
0:02:0000:03:00	50mM	15.1237	50.68	71
0:03:0000:04:00	50mM	23.8929	53.44	71
0:04:0000:05:00	50mM	16.8565	43.4	71
0:05:0000:06:00	50mM	20.9182	56.68	71
0:06:0000:07:00	50mM	17.4995	59.84	71
0:07:0000:08:00	50mM	22.0182	60	71
0:08:0000:09:00	50mM	18.0435	60	71
0:09:0000:10:00	50mM	21.4017	59.64	71
Start00:01:00	50mM	13.197	37.12	72
0:01:0000:02:00	50mM	14.67	15.16	72
0:02:0000:03:00	50mM	11.3274	49.6	72
0:03:0000:04:00	50mM	10.9422	35.88	72
0:04:0000:05:00	50mM	11.4385	30.96	72
0:05:0000:06:00	50mM	11.6034	39.68	72
0:06:0000:07:00	50mM	10.3027	45.56	72
0:07:0000:08:00	50mM	11.448	43.48	72
0:08:0000:09:00	50mM	14.7839	51.28	72
0:09:0000:10:00	50mM	14.2922	41.32	72
Start00:01:00	HC	14.6452	45.6	73
0:01:0000:02:00	HC	13.3329	60	73
0:02:0000:03:00	HC	13.2289	60	73
0:03:0000:04:00	HC	11.4595	57.76	73
0:04:0000:05:00	HC	13.4441	47.6	73
0:05:0000:06:00	HC	14.0649	47.44	73
0:06:0000:07:00	HC	14.7835	43.36	73
0:07:0000:08:00	HC	13.4349	52.2	73
0:08:0000:09:00	HC	13.7586	53.76	73
0:09:0000:10:00	HC	13.4592	56.88	73
Start00:01:00	HC	14.5499	44.84	74
0:01:0000:02:00	HC	14.534	37.84	74
0:02:0000:03:00	HC	16.6665	45.48	74
0:03:0000:04:00	HC	7.42922	14.72	74
0:04:0000:05:00	HC	2.62434	0	74
0:05:0000:06:00	HC	7.21538	12.36	74
0:06:0000:07:00	HC	15.9006	60	74
0:07:0000:08:00	HC	14.7099	49.48	74
0:08:0000:09:00	HC	21.9896	60	74
0:09:0000:10:00	HC	22.7157	60	74
Start00:01:00	HC	20.7333	25.68	75
0:01:0000:02:00	HC	18.5888	42.28	75
0:02:0000:03:00	HC	19.5771	40.4	75
0:03:0000:04:00	HC	20.7189	54.2	75
0:04:0000:05:00	HC	22.0591	57	75
0:05:0000:06:00	HC	21.3961	59.6	75
0:06:0000:07:00	HC	25.0565	60	75
0:07:0000:08:00	HC	23.1168	60	75
0:08:0000:09:00	HC	18.3442	55.8	75
0:09:0000:10:00	HC	16.2367	29.36	75
Start00:01:00	HC	12.2926	53.36	76
0:01:0000:02:00	HC	14.4388	36.8	76
0:02:0000:03:00	HC	14.3091	52.6	76
0:03:0000:04:00	HC	12.6565	44	76
0:04:0000:05:00	HC	13.3884	42.12	76
0:05:0000:06:00	HC	14.1783	46.96	76
0:06:0000:07:00	HC	14.3737	55.08	76
0:07:0000:08:00	HC	18.3012	59.6	76
0:08:0000:09:00	HC	16.7089	60	76
0:09:0000:10:00	HC	15.9263	56.04	76
Start00:01:00	HC	14.5131	31.76	77
0:01:0000:02:00	HC	16.6743	45.4	77
0:02:0000:03:00	HC	17.9056	60	77
0:03:0000:04:00	HC	17.5987	57.92	77
0:04:0000:05:00	HC	15.6537	51.52	77
0:05:0000:06:00	HC	17.0576	56.84	77
0:06:0000:07:00	HC	22.3229	60	77
0:07:0000:08:00	HC	20.4993	60	77
0:08:0000:09:00	HC	24.3263	58.88	77
0:09:0000:10:00	HC	21.9471	60	77
Start00:01:00	HC	11.8882	56.92	78
0:01:0000:02:00	HC	7.70753	35.36	78
0:02:0000:03:00	HC	6.52697	33	78
0:03:0000:04:00	HC	7.93008	19.32	78
0:04:0000:05:00	HC	5.32135	60	78
0:05:0000:06:00	HC	5.32418	60	78
0:06:0000:07:00	HC	5.74388	60	78
0:07:0000:08:00	HC	3.67718	60	78
0:08:0000:09:00	HC	4.86016	60	78
0:09:0000:10:00	HC	4.37864	60	78
Start00:01:00	HC	6.37575	0	79
0:01:0000:02:00	HC	10.584	36.8	79
0:02:0000:03:00	HC	10.5644	47.12	79
0:03:0000:04:00	HC	6.248	60	79
0:04:0000:05:00	HC	7.17645	60	79
0:05:0000:06:00	HC	9.8987	39.2	79
0:06:0000:07:00	HC	7.17482	60	79
0:07:0000:08:00	HC	10.3033	60	79
0:08:0000:09:00	HC	12.337	60	79
0:09:0000:10:00	HC	5.97859	60	79
Start00:01:00	HC	15.6568	28.56	80
0:01:0000:02:00	HC	17.381	59.64	80
0:02:0000:03:00	HC	17.3599	53.48	80
0:03:0000:04:00	HC	14.9115	53.64	80
0:04:0000:05:00	HC	19.7283	60	80
0:05:0000:06:00	HC	19.6134	55.88	80
0:06:0000:07:00	HC	17.9439	60	80
0:07:0000:08:00	HC	16.1698	54.32	80
0:08:0000:09:00	HC	16.1919	57.2	80
0:09:0000:10:00	HC	15.4651	60	80
Start00:01:00	HC	18.5161	44.6	81
0:01:0000:02:00	HC	12.8523	35.8	81
0:02:0000:03:00	HC	11.8703	30.92	81
0:03:0000:04:00	HC	6.99108	47.36	81
0:04:0000:05:00	HC	2.60569	60	81
0:05:0000:06:00	HC	10.4479	48.72	81
0:06:0000:07:00	HC	10.9704	40.44	81
0:07:0000:08:00	HC	10.9611	32.16	81
0:08:0000:09:00	HC	12.406	42.16	81
0:09:0000:10:00	HC	11.4677	35.96	81
Start00:01:00	HC	9.25131	18.2	82
0:01:0000:02:00	HC	10.1594	47.04	82
0:02:0000:03:00	HC	7.77799	60	82
0:03:0000:04:00	HC	9.0072	59.96	82
0:04:0000:05:00	HC	8.1127	56.64	82
0:05:0000:06:00	HC	8.48273	51.08	82
0:06:0000:07:00	HC	6.71781	55.88	82
0:07:0000:08:00	HC	6.43276	57.28	82
0:08:0000:09:00	HC	4.28105	60	82
0:09:0000:10:00	HC	7.5467	60	82
Start00:01:00	HC	10.8438	21.16	83
0:01:0000:02:00	HC	18.2524	33.76	83
0:02:0000:03:00	HC	17.2731	54.72	83
0:03:0000:04:00	HC	18.4278	60	83
0:04:0000:05:00	HC	20.4832	60	83
0:05:0000:06:00	HC	22.164	59.28	83
0:06:0000:07:00	HC	19.5	59.4	83
0:07:0000:08:00	HC	22.0263	60	83
0:08:0000:09:00	HC	23.6345	59.72	83
0:09:0000:10:00	HC	20.2296	59.76	83
Start00:01:00	HC	9.98819	8.44	84
0:01:0000:02:00	HC	14.395	37.04	84
0:02:0000:03:00	HC	14.2387	47.32	84
0:03:0000:04:00	HC	13.879	51.52	84
0:04:0000:05:00	HC	11.8006	56.24	84
0:05:0000:06:00	HC	13.1785	52.92	84
0:06:0000:07:00	HC	12.6012	57.72	84
0:07:0000:08:00	HC	10.3242	50.56	84
0:08:0000:09:00	HC	11.1571	50.4	84
0:09:0000:10:00	HC	12.2572	44.16	84
Start00:01:00	HC	10.3314	36.08	85
0:01:0000:02:00	HC	8.19619	44.88	85
0:02:0000:03:00	HC	8.89088	55.8	85
0:03:0000:04:00	HC	7.52328	52.44	85
0:04:0000:05:00	HC	7.10375	60	85
0:05:0000:06:00	HC	6.45862	60	85
0:06:0000:07:00	HC	3.79301	22.48	85
0:07:0000:08:00	HC	3.5679	60	85
0:08:0000:09:00	HC	4.31647	48.28	85
0:09:0000:10:00	HC	3.04332	0	85
Start00:01:00	HC	12.8562	60	86
0:01:0000:02:00	HC	27.8092	60	86
0:02:0000:03:00	HC	29.9478	60	86
0:03:0000:04:00	HC	17.078	53.6	86
0:04:0000:05:00	HC	12.023	60	86
0:05:0000:06:00	HC	8.23713	60	86
0:06:0000:07:00	HC	10.089	54.4	86
0:07:0000:08:00	HC	2.7223	60	86
0:08:0000:09:00	HC	7.72018	60	86
0:09:0000:10:00	HC	5.57943	60	86
Start00:01:00	HC	28.6851	60	87
0:01:0000:02:00	HC	17.6784	60	87
0:02:0000:03:00	HC	4.46926	60	87
0:03:0000:04:00	HC	7.36958	60	87
0:04:0000:05:00	HC	4.40674	60	87
0:05:0000:06:00	HC	4.38474	60	87
0:06:0000:07:00	HC	6.24939	60	87
0:07:0000:08:00	HC	6.78354	60	87
0:08:0000:09:00	HC	19.7714	56.88	87
0:09:0000:10:00	HC	6.93997	60	87
Start00:01:00	HC	19.1509	59.72	88
0:01:0000:02:00	HC	15.7511	60	88
0:02:0000:03:00	HC	16.2898	59.84	88
0:03:0000:04:00	HC	15.8564	60	88
0:04:0000:05:00	HC	15.5913	60	88
0:05:0000:06:00	HC	14.9937	60	88
0:06:0000:07:00	HC	14.2746	60	88
0:07:0000:08:00	HC	13.232	60	88
0:08:0000:09:00	HC	13.6651	60	88
0:09:0000:10:00	HC	15.7168	60	88
Start00:01:00	HC	24.9645	58.44	89
0:01:0000:02:00	HC	30.2886	55.08	89
0:02:0000:03:00	HC	23.8733	58.28	89
0:03:0000:04:00	HC	28.953	60	89
0:04:0000:05:00	HC	25.5873	57.96	89
0:05:0000:06:00	HC	22.2665	60	89
0:06:0000:07:00	HC	26.8643	59.76	89
0:07:0000:08:00	HC	14.6834	53.36	89
0:08:0000:09:00	HC	20.5981	52.16	89
0:09:0000:10:00	HC	24.9569	53.92	89
Start00:01:00	HC	8.44549	54.64	90
0:01:0000:02:00	HC	6.32608	60	90
0:02:0000:03:00	HC	8.51745	40.92	90
0:03:0000:04:00	HC	7.69509	34.16	90
0:04:0000:05:00	HC	7.8794	60	90
0:05:0000:06:00	HC	7.43686	34.48	90
0:06:0000:07:00	HC	6.91432	60	90
0:07:0000:08:00	HC	3.26359	60	90
0:08:0000:09:00	HC	7.03043	60	90
0:09:0000:10:00	HC	4.71452	60	90
Start00:01:00	HC	13.8852	40.56	91
0:01:0000:02:00	HC	10.9487	59.24	91
0:02:0000:03:00	HC	15.4221	56.8	91
0:03:0000:04:00	HC	15.0778	58.84	91
0:04:0000:05:00	HC	13.7193	31.8	91
0:05:0000:06:00	HC	16.1044	54.28	91
0:06:0000:07:00	HC	16.6787	43.44	91
0:07:0000:08:00	HC	16.9385	53.84	91
0:08:0000:09:00	HC	17.6141	58.16	91
0:09:0000:10:00	HC	15.1949	59.76	91
Start00:01:00	HC	13.7516	26.2	92
0:01:0000:02:00	HC	18.113	38.44	92
0:02:0000:03:00	HC	12.288	43.92	92
0:03:0000:04:00	HC	15.2484	36.32	92
0:04:0000:05:00	HC	15.1743	56.36	92
0:05:0000:06:00	HC	14.6678	60	92
0:06:0000:07:00	HC	16.2766	58.76	92
0:07:0000:08:00	HC	17.3524	57.64	92
0:08:0000:09:00	HC	15.9919	60	92
0:09:0000:10:00	HC	15.1569	60	92
Start00:01:00	HC	10.9611	54.32	93
0:01:0000:02:00	HC	7.76753	55.52	93
0:02:0000:03:00	HC	9.42109	40.6	93
0:03:0000:04:00	HC	7.16435	57.44	93
0:04:0000:05:00	HC	8.45728	42.2	93
0:05:0000:06:00	HC	7.0756	44.96	93
0:06:0000:07:00	HC	9.14764	39.2	93
0:07:0000:08:00	HC	10.9715	49.4	93
0:08:0000:09:00	HC	10.5696	56.68	93
0:09:0000:10:00	HC	7.86723	60	93
Start00:01:00	HC	12.566	46.8	94
0:01:0000:02:00	HC	13.4986	60	94
0:02:0000:03:00	HC	12.9966	60	94
0:03:0000:04:00	HC	9.8586	58.48	94
0:04:0000:05:00	HC	10.0422	25.76	94
0:05:0000:06:00	HC	9.73151	58.88	94
0:06:0000:07:00	HC	10.6356	50.96	94
0:07:0000:08:00	HC	11.1663	60	94
0:08:0000:09:00	HC	8.30248	60	94
0:09:0000:10:00	HC	7.58165	48.16	94
Start00:01:00	HC	18.8119	46.16	95
0:01:0000:02:00	HC	15.3264	60	95
0:02:0000:03:00	HC	15.3696	58	95
0:03:0000:04:00	HC	17.0915	58.16	95
0:04:0000:05:00	HC	13.4657	58.68	95
0:05:0000:06:00	HC	14.6953	60	95
0:06:0000:07:00	HC	14.9511	60	95
0:07:0000:08:00	HC	10.3451	58.76	95
0:08:0000:09:00	HC	12.3375	58.6	95
0:09:0000:10:00	HC	15.0979	60	95
Start00:01:00	HC	9.62738	49.12	96
0:01:0000:02:00	HC	10.124	48.8	96
0:02:0000:03:00	HC	7.69121	48.36	96
0:03:0000:04:00	HC	11.1077	39.76	96
0:04:0000:05:00	HC	9.27646	59.68	96
0:05:0000:06:00	HC	10.5281	50.96	96
0:06:0000:07:00	HC	9.46801	50.96	96
0:07:0000:08:00	HC	8.33072	54.56	96
0:08:0000:09:00	HC	10.8182	51.48	96
0:09:0000:10:00	HC	8.87944	59.88	96
Start00:01:00	HC	17.3859	26.56	97
0:01:0000:02:00	HC	18.5181	31.68	97
0:02:0000:03:00	HC	15.6089	23.44	97
0:03:0000:04:00	HC	16.556	20.08	97
0:04:0000:05:00	HC	15.4591	21.6	97
0:05:0000:06:00	HC	16.2735	21.64	97
0:06:0000:07:00	HC	16.2981	39.28	97
0:07:0000:08:00	HC	15.9217	40.44	97
0:08:0000:09:00	HC	15.1328	37.68	97
0:09:0000:10:00	HC	20.0079	43	97
Start00:01:00	HC	15.3492	36.48	98
0:01:0000:02:00	HC	14.1696	48.72	98
0:02:0000:03:00	HC	13.9547	44.24	98
0:03:0000:04:00	HC	13.343	54.04	98
0:04:0000:05:00	HC	12.4491	56.16	98
0:05:0000:06:00	HC	15.4864	60	98
0:06:0000:07:00	HC	16.052	60	98
0:07:0000:08:00	HC	16.3864	56.68	98
0:08:0000:09:00	HC	17.2276	60	98
0:09:0000:10:00	HC	15.4208	60	98
Start00:01:00	HC	20.443	46.76	99
0:01:0000:02:00	HC	13.9989	34.56	99
0:02:0000:03:00	HC	14.7097	45.72	99
0:03:0000:04:00	HC	10.4575	49.44	99
0:04:0000:05:00	HC	14.8133	40.56	99
0:05:0000:06:00	HC	15.1782	44.52	99
0:06:0000:07:00	HC	17.7414	49.2	99
0:07:0000:08:00	HC	18.0287	47.96	99
0:08:0000:09:00	HC	16.2229	52.4	99
0:09:0000:10:00	HC	14.6904	43.52	99
Start00:01:00	HC	12.7595	13.88	100
0:01:0000:02:00	HC	4.29026	0	100
0:02:0000:03:00	HC	4.14598	0	100
0:03:0000:04:00	HC	12.7282	31	100
0:04:0000:05:00	HC	2.39365	60	100
0:05:0000:06:00	HC	8.40318	59.88	100
0:06:0000:07:00	HC	7.63273	22.28	100
0:07:0000:08:00	HC	2.84219	0	100
0:08:0000:09:00	HC	4.20258	0	100
0:09:0000:10:00	HC	2.96817	0	100
Start00:01:00	HC	4.38809	39.88	101
0:01:0000:02:00	HC	3.32512	60	101
0:02:0000:03:00	HC	3.96692	60	101
0:03:0000:04:00	HC	2.91275	60	101
0:04:0000:05:00	HC	2.58468	60	101
0:05:0000:06:00	HC	4.58416	60	101
0:06:0000:07:00	HC	6.95235	36.2	101
0:07:0000:08:00	HC	5.66391	51.92	101
0:08:0000:09:00	HC	8.97138	46.32	101
0:09:0000:10:00	HC	9.04472	53.08	101
Start00:01:00	HC	14.2458	39.6	102
0:01:0000:02:00	HC	16.9104	45.36	102
0:02:0000:03:00	HC	14.8723	42.12	102
0:03:0000:04:00	HC	14.2064	42.64	102
0:04:0000:05:00	HC	18.5229	46.48	102
0:05:0000:06:00	HC	21.3303	49.96	102
0:06:0000:07:00	HC	19.8918	50.36	102
0:07:0000:08:00	HC	21.1795	50.72	102
0:08:0000:09:00	HC	19.589	38.28	102
0:09:0000:10:00	HC	18.7867	52.4	102
Start00:01:00	HC	10.8764	15.88	103
0:01:0000:02:00	HC	10.9899	18.2	103
0:02:0000:03:00	HC	11.4482	36.2	103
0:03:0000:04:00	HC	12.7181	47.48	103
0:04:0000:05:00	HC	12.6508	44.76	103
0:05:0000:06:00	HC	11.8897	52.2	103
0:06:0000:07:00	HC	12.2473	55.16	103
0:07:0000:08:00	HC	14.3209	29.92	103
0:08:0000:09:00	HC	11.7063	56.32	103
0:09:0000:10:00	HC	14.7641	52.4	103
Start00:01:00	HC	5.96428	57.04	104
0:01:0000:02:00	HC	5.4495	44.32	104
0:02:0000:03:00	HC	5.14266	53.92	104
0:03:0000:04:00	HC	5.1063	60	104
0:04:0000:05:00	HC	6.66714	36.8	104
0:05:0000:06:00	HC	7.82959	54.24	104
0:06:0000:07:00	HC	9.79297	58.48	104
0:07:0000:08:00	HC	9.4075	56.4	104
0:08:0000:09:00	HC	8.72103	60	104
0:09:0000:10:00	HC	4.7961	60	104
Start00:01:00	HC	6.51804	59	105
0:01:0000:02:00	HC	4.09858	51.28	105
0:02:0000:03:00	HC	9.54466	42.48	105
0:03:0000:04:00	HC	11.6331	58.88	105
0:04:0000:05:00	HC	8.46399	57.4	105
0:05:0000:06:00	HC	5.97678	52.84	105
0:06:0000:07:00	HC	8.33023	49.92	105
0:07:0000:08:00	HC	8.18003	55.68	105
0:08:0000:09:00	HC	15.0544	60	105
0:09:0000:10:00	HC	12.9107	60	105
Start00:01:00	HC	9.94805	42.2	106
0:01:0000:02:00	HC	14.8421	18.84	106
0:02:0000:03:00	HC	15.4146	28.68	106
0:03:0000:04:00	HC	15.3499	32.64	106
0:04:0000:05:00	HC	15.2471	37.28	106
0:05:0000:06:00	HC	13.8002	33.92	106
0:06:0000:07:00	HC	13.4074	25.68	106
0:07:0000:08:00	HC	15.8768	30	106
0:08:0000:09:00	HC	15.0276	35.48	106
0:09:0000:10:00	HC	14.4421	32.68	106
Start00:01:00	HC	10.114	23.68	107
0:01:0000:02:00	HC	10.3248	49	107
0:02:0000:03:00	HC	10.1584	55.08	107
0:03:0000:04:00	HC	11.3126	50.44	107
0:04:0000:05:00	HC	11.9613	56.6	107
0:05:0000:06:00	HC	13.3232	46.12	107
0:06:0000:07:00	HC	16.31	32.04	107
0:07:0000:08:00	HC	14.0763	41.52	107
0:08:0000:09:00	HC	13.155	38.56	107
0:09:0000:10:00	HC	14.8155	46.68	107
Start00:01:00	HC	5.54373	43.88	108
0:01:0000:02:00	HC	11.168	37.32	108
0:02:0000:03:00	HC	6.62162	45	108
0:03:0000:04:00	HC	5.45154	26.44	108
0:04:0000:05:00	HC	8.27247	33.68	108
0:05:0000:06:00	HC	7.14726	36.52	108
0:06:0000:07:00	HC	7.221	35.2	108
0:07:0000:08:00	HC	7.83752	15.2	108
0:08:0000:09:00	HC	8.7451	25.84	108
0:09:0000:10:00	HC	8.35026	24.36	108

## Sheet: Fig1 C,D
time	fish id	group	distance moved	outer duration
0:01:0000:02:00	1	HC	3.95497	59.44
0:02:0000:03:00	1	HC	0.752652	59.96
0:03:0000:04:00	1	HC	0	60
0:04:0000:05:00	1	HC	2.11184	53.6
Start00:01:00	1	HC	7.8848	59.96
0:01:0000:02:00	2	HC	7.6051	0
0:02:0000:03:00	2	HC	10.8509	8.84
0:03:0000:04:00	2	HC	12.4967	28.48
0:04:0000:05:00	2	HC	9.73446	34
Start00:01:00	2	HC	11.859	19.92
0:01:0000:02:00	3	HC	6.12692	0
0:02:0000:03:00	3	HC	8.51071	14.16
0:03:0000:04:00	3	HC	9.24039	60
0:04:0000:05:00	3	HC	8.88278	60
Start00:01:00	3	HC	16.876	50.4
0:01:0000:02:00	4	HC	8.6577	40.32
0:02:0000:03:00	4	HC	12.5573	58.44
0:03:0000:04:00	4	HC	10.8793	41.04
0:04:0000:05:00	4	HC	11.4877	60
Start00:01:00	4	HC	17.0581	54.88
0:01:0000:02:00	5	20mM	11.6278	0
0:02:0000:03:00	5	20mM	11.5605	34.16
0:03:0000:04:00	5	20mM	9.23131	39
0:04:0000:05:00	5	20mM	11.4304	5.32
Start00:01:00	5	20mM	11.853	2.2
0:01:0000:02:00	6	20mM	8.87895	60
0:02:0000:03:00	6	20mM	14.9801	25.24
0:03:0000:04:00	6	20mM	15.6067	25.08
0:04:0000:05:00	6	20mM	17.7162	26.52
Start00:01:00	6	20mM	6.72382	56
0:01:0000:02:00	7	20mM	13.5024	37.56
0:02:0000:03:00	7	20mM	14.9166	25.2
0:03:0000:04:00	7	20mM	20.3971	37.12
0:04:0000:05:00	7	20mM	17.3182	40.56
Start00:01:00	7	20mM	15.806	14.32
0:01:0000:02:00	8	20mM	14.1966	33.68
0:02:0000:03:00	8	20mM	12.8552	52.52
0:03:0000:04:00	8	20mM	6.93212	37.96
0:04:0000:05:00	8	20mM	9.48527	46.52
Start00:01:00	8	20mM	16.4999	28.44
0:01:0000:02:00	9	50mM	8.60133	27.56
0:02:0000:03:00	9	50mM	6.07914	47.6
0:03:0000:04:00	9	50mM	7.53114	52.56
0:04:0000:05:00	9	50mM	7.98601	43.48
Start00:01:00	9	50mM	16.7051	22.84
0:01:0000:02:00	10	50mM	18.0989	24.8
0:02:0000:03:00	10	50mM	23.4028	34.84
0:03:0000:04:00	10	50mM	14.9121	51.32
0:04:0000:05:00	10	50mM	12.207	56.52
Start00:01:00	10	50mM	19.4328	19.04
0:01:0000:02:00	11	50mM	11.3201	38.68
0:02:0000:03:00	11	50mM	11.4873	58.48
0:03:0000:04:00	11	50mM	9.94271	59.6
0:04:0000:05:00	11	50mM	12.3278	60
Start00:01:00	11	50mM	10.1138	60
0:01:0000:02:00	12	50mM	8.88514	38.68
0:02:0000:03:00	12	50mM	12.174	35.6
0:03:0000:04:00	12	50mM	12.7143	36.76
0:04:0000:05:00	12	50mM	15.3452	32.68
Start00:01:00	12	50mM	7.99206	50.68
0:01:0000:02:00	13	20mM	11.8799	50.84
0:02:0000:03:00	13	20mM	13.0613	50.76
0:03:0000:04:00	13	20mM	15.9584	47.32
0:04:0000:05:00	13	20mM	15.7835	32.6
Start00:01:00	13	20mM	31.8695	48.92
0:01:0000:02:00	14	20mM	16.1222	19.12
0:02:0000:03:00	14	20mM	15.4157	18.24
0:03:0000:04:00	14	20mM	16.2967	25.36
0:04:0000:05:00	14	20mM	18.0779	27.52
Start00:01:00	14	20mM	28.0067	44.92
0:01:0000:02:00	15	20mM	11.6723	46.28
0:02:0000:03:00	15	20mM	13.997	21.36
0:03:0000:04:00	15	20mM	12.8964	13.68
0:04:0000:05:00	15	20mM	11.4542	51.56
Start00:01:00	15	20mM	21.1174	17.6
0:01:0000:02:00	16	20mM	14.191	21.56
0:02:0000:03:00	16	20mM	13.2902	33.16
0:03:0000:04:00	16	20mM	9.84875	55.2
0:04:0000:05:00	16	20mM	14.9695	22.32
Start00:01:00	16	20mM	22.2813	40.28
0:01:0000:02:00	17	50mM	6.54416	0
0:02:0000:03:00	17	50mM	2.82466	0
0:03:0000:04:00	17	50mM	7.82482	0
0:04:0000:05:00	17	50mM	3.49667	0
Start00:01:00	17	50mM	21.382	11.52
0:01:0000:02:00	18	50mM	15.4473	29.6
0:02:0000:03:00	18	50mM	14.2408	49.64
0:03:0000:04:00	18	50mM	15.6775	35.52
0:04:0000:05:00	18	50mM	15.4481	35.88
Start00:01:00	18	50mM	17.9877	7.56
0:01:0000:02:00	19	50mM	8.91531	7.48
0:02:0000:03:00	19	50mM	11.2964	29.48
0:03:0000:04:00	19	50mM	11.528	38.52
0:04:0000:05:00	19	50mM	11.718	7.96
Start00:01:00	19	50mM	30.7405	51.72
0:01:0000:02:00	20	50mM	17.1903	24.68
0:02:0000:03:00	20	50mM	18.0467	18.92
0:03:0000:04:00	20	50mM	18.6067	18.12
0:04:0000:05:00	20	50mM	16.1619	19.2
Start00:01:00	20	50mM	19.5785	42.28
0:01:0000:02:00	21	HC	5.52053	57.76
0:02:0000:03:00	21	HC	13.4786	44.64
0:03:0000:04:00	21	HC	8.52365	59.28
0:04:0000:05:00	21	HC	7.25518	60
Start00:01:00	21	HC	29.4398	53.48
0:01:0000:02:00	22	HC	10.9647	50.2
0:02:0000:03:00	22	HC	12.2915	46.84
0:03:0000:04:00	22	HC	17.9915	34.72
0:04:0000:05:00	22	HC	19.1445	28.68
Start00:01:00	22	HC	9.02944	43.8
0:01:0000:02:00	23	HC	7.75914	60
0:02:0000:03:00	23	HC	7.52562	60
0:03:0000:04:00	23	HC	9.24803	48.88
0:04:0000:05:00	23	HC	15.111	39.04
Start00:01:00	23	HC	9.68683	33.4
0:01:0000:02:00	24	HC	12.6005	11.96
0:02:0000:03:00	24	HC	13.0544	37
0:03:0000:04:00	24	HC	15.7544	33.56
0:04:0000:05:00	24	HC	12.5965	57.08
Start00:01:00	24	HC	34.0515	46.28
0:01:0000:02:00	25	50mM	7.53663	41.36
0:02:0000:03:00	25	50mM	8.45457	33.84
0:03:0000:04:00	25	50mM	10.6041	36.24
0:04:0000:05:00	25	50mM	7.54333	41.44
Start00:01:00	25	50mM	8.91803	59.96
0:01:0000:02:00	26	50mM	13.1771	5.28
0:02:0000:03:00	26	50mM	18.377	22.2
0:03:0000:04:00	26	50mM	13.7474	36.56
0:04:0000:05:00	26	50mM	16.5601	24.44
Start00:01:00	26	50mM	16.1205	7.2
0:01:0000:02:00	27	50mM	15.6709	42.64
0:02:0000:03:00	27	50mM	20.8102	28.28
0:03:0000:04:00	27	50mM	22.8132	50.8
0:04:0000:05:00	27	50mM	26.2336	47.08
Start00:01:00	27	50mM	11.227	59.88
0:01:0000:02:00	28	50mM	7.66699	0
0:02:0000:03:00	28	50mM	8.2297	0
0:03:0000:04:00	28	50mM	7.70976	0
0:04:0000:05:00	28	50mM	6.72441	0
Start00:01:00	28	50mM	13.5112	2.04
0:01:0000:02:00	29	HC	10.2145	54.92
0:02:0000:03:00	29	HC	13.8715	21.76
0:03:0000:04:00	29	HC	8.72952	49
0:04:0000:05:00	29	HC	10.5588	29.4
Start00:01:00	29	HC	8.88456	40.8
0:01:0000:02:00	30	HC	9.19525	3.16
0:02:0000:03:00	30	HC	8.07877	0
0:03:0000:04:00	30	HC	9.39813	1.56
0:04:0000:05:00	30	HC	11.1244	41.2
Start00:01:00	30	HC	12.7735	5.16
0:01:0000:02:00	31	HC	7.12114	13.84
0:02:0000:03:00	31	HC	5.75004	11.88
0:03:0000:04:00	31	HC	1.50412	60
0:04:0000:05:00	31	HC	6.91281	40.64
Start00:01:00	31	HC	8.45534	34.24
0:01:0000:02:00	32	HC	8.42591	30.56
0:02:0000:03:00	32	HC	8.41904	17.88
0:03:0000:04:00	32	HC	9.70158	39.32
0:04:0000:05:00	32	HC	9.66567	57.28
Start00:01:00	32	HC	18.2711	47.92
0:01:0000:02:00	33	20mM	13.1777	19
0:02:0000:03:00	33	20mM	17.5917	18.48
0:03:0000:04:00	33	20mM	13.899	29.52
0:04:0000:05:00	33	20mM	12.9921	35.32
Start00:01:00	33	20mM	22.9122	26.88
0:01:0000:02:00	34	20mM	8.00853	0
0:02:0000:03:00	34	20mM	8.11722	2
0:03:0000:04:00	34	20mM	7.46554	9.52
0:04:0000:05:00	34	20mM	4.42465	43.32
Start00:01:00	34	20mM	15.3833	26.16
0:01:0000:02:00	35	20mM	2.95723	53.32
0:02:0000:03:00	35	20mM	0	60
0:03:0000:04:00	35	20mM	0	60
0:04:0000:05:00	35	20mM	1.42861	56.48
Start00:01:00	35	20mM	7.17925	60
0:01:0000:02:00	36	20mM	5.92443	0
0:02:0000:03:00	36	20mM	3.87729	0
0:03:0000:04:00	36	20mM	3.58913	0
0:04:0000:05:00	36	20mM	3.58781	56.64
Start00:01:00	36	20mM	8.26994	38.48
0:01:0000:02:00	37	HC	11.3367	60
0:02:0000:03:00	37	HC	10.916	60
0:03:0000:04:00	37	HC	10.8684	60
0:04:0000:05:00	37	HC	11.2266	60
Start00:01:00	37	HC	10.3456	60
0:01:0000:02:00	38	HC	8.70353	0
0:02:0000:03:00	38	HC	13.2755	7.76
0:03:0000:04:00	38	HC	8.18266	36.84
0:04:0000:05:00	38	HC	6.45467	59.88
Start00:01:00	38	HC	7.57844	0
0:01:0000:02:00	39	HC	10.2375	54.2
0:02:0000:03:00	39	HC	9.8609	36.88
0:03:0000:04:00	39	HC	7.74628	36.16
0:04:0000:05:00	39	HC	9.03738	38.76
Start00:01:00	39	HC	11.3002	56.12
0:01:0000:02:00	40	HC	6.58243	31.32
0:02:0000:03:00	40	HC	7.80597	60
0:03:0000:04:00	40	HC	9.18108	60
0:04:0000:05:00	40	HC	7.19162	60
Start00:01:00	40	HC	9.49064	20.84
0:01:0000:02:00	41	20mM	1.6635	20.56
0:02:0000:03:00	41	20mM	7.36398	28.52
0:03:0000:04:00	41	20mM	12.2078	19.44
0:04:0000:05:00	41	20mM	9.05449	39.12
Start00:01:00	41	20mM	2.68494	38
0:01:0000:02:00	42	20mM	6.03679	0
0:02:0000:03:00	42	20mM	6.66537	0
0:03:0000:04:00	42	20mM	4.56666	0
0:04:0000:05:00	42	20mM	0	0
Start00:01:00	42	20mM	5.95516	0
0:01:0000:02:00	43	20mM	11.4854	16.32
0:02:0000:03:00	43	20mM	13.6789	33.2
0:03:0000:04:00	43	20mM	16.7155	50.44
0:04:0000:05:00	43	20mM	22.8757	58.8
Start00:01:00	43	20mM	11.6382	45.36
0:01:0000:02:00	44	20mM	9.33856	0.6
0:02:0000:03:00	44	20mM	8.43907	12.28
0:03:0000:04:00	44	20mM	8.76402	15.56
0:04:0000:05:00	44	20mM	10.4365	45.32
Start00:01:00	44	20mM	8.98165	24.44
0:01:0000:02:00	45	50mM	16.1781	60
0:02:0000:03:00	45	50mM	14.9256	60
0:03:0000:04:00	45	50mM	16.0764	60
0:04:0000:05:00	45	50mM	15.414	60
Start00:01:00	45	50mM	16.457	60
0:01:0000:02:00	46	50mM	20.2146	29.88
0:02:0000:03:00	46	50mM	19.5041	41.04
0:03:0000:04:00	46	50mM	21.1244	45.96
0:04:0000:05:00	46	50mM	22.5133	34.88
Start00:01:00	46	50mM	18.169	19.56
0:01:0000:02:00	47	50mM	6.65825	0
0:02:0000:03:00	47	50mM	7.87935	30.24
0:03:0000:04:00	47	50mM	10.3196	58.76
0:04:0000:05:00	47	50mM	10.7274	47.8
Start00:01:00	47	50mM	6.65865	49.36
0:01:0000:02:00	48	50mM	13.487	36.8
0:02:0000:03:00	48	50mM	13.5534	45
0:03:0000:04:00	48	50mM	18.6391	29.16
0:04:0000:05:00	48	50mM	15.4343	40.76
Start00:01:00	48	50mM	9.70821	33.56

## Sheet: Fig1 E,F
time	group	distance	outer duration	fish id
0:01:0000:02:00	HC	920.759	51.1667	1
0:02:0000:03:00	HC	705.671	53.85	1
0:03:0000:04:00	HC	676.204	49.6834	1
0:04:0000:05:00	HC	618.308	53.5167	1
0:05:0000:06:00	HC	616.966	52.1667	1
0:01:0000:02:00	HC	1111.95	57.3333	2
0:02:0000:03:00	HC	1162.68	58.3826	2
0:03:0000:04:00	HC	1058.03	56.9174	2
0:04:0000:05:00	HC	1153.73	58.5333	2
0:05:0000:06:00	HC	1139.91	58.8333	2
Start00:01:00	HC	461.276	31.7001	2
0:01:0000:02:00	HC	1011.33	45.8667	3
0:02:0000:03:00	HC	1072.05	50.6167	3
0:03:0000:04:00	HC	1019.27	53.8334	3
0:04:0000:05:00	HC	969.894	53.4322	3
0:05:0000:06:00	HC	946.839	53.5679	3
Start00:01:00	HC	1584.56	58.35	3
0:01:0000:02:00	20mM	824.825	49.7667	4
0:02:0000:03:00	20mM	719.844	58.7667	4
0:03:0000:04:00	20mM	723.806	55.7333	4
0:04:0000:05:00	20mM	864.938	54.3667	4
0:05:0000:06:00	20mM	711.086	49.5334	4
Start00:01:00	HC	1213.95	51.6667	4
0:01:0000:02:00	20mM	1350.04	44.1836	5
0:02:0000:03:00	20mM	1096.9	44.1834	5
0:03:0000:04:00	20mM	1153.25	51.5	5
0:04:0000:05:00	20mM	1247.32	54.3167	5
0:05:0000:06:00	20mM	1077.05	49.9	5
Start00:01:00	20mM	722.122	44.9001	5
0:01:0000:02:00	20mM	179.263	0	6
0:02:0000:03:00	20mM	537.11	9.98401	6
0:03:0000:04:00	20mM	750.9	13.6168	6
0:04:0000:05:00	20mM	716.317	16.8656	6
Start00:01:00	20mM	780.841	10.6833	6
0:01:0000:02:00	50mM	826.97	10.0331	7
0:02:0000:03:00	50mM	1241.53	34.0332	7
0:03:0000:04:00	50mM	1227.26	23.2499	7
0:05:0000:06:00	20mM	865.198	34.9846	7
Start00:01:00	20mM	173.82	16.9666	7
0:01:0000:02:00	50mM	576.216	11.0833	8
0:02:0000:03:00	50mM	1497.72	44.6339	8
0:04:0000:05:00	50mM	1058.16	28.3011	8
0:05:0000:06:00	50mM	1024.17	36.5153	8
Start00:01:00	50mM	519.201	45.8834	8
0:01:0000:02:00	HC	90.3009	43.7003	9
0:03:0000:04:00	50mM	1086.48	52.2834	9
0:04:0000:05:00	50mM	1092.93	46.9334	9
0:05:0000:06:00	50mM	883.125	46.7167	9
Start00:01:00	50mM	193.974	3.91665	9
0:02:0000:03:00	HC	98.7299	56.8167	10
0:03:0000:04:00	HC	92.1502	47.5667	10
0:04:0000:05:00	HC	93.1693	51.9655	10
0:05:0000:06:00	HC	88.1762	48.9846	10
Start00:01:00	HC	74.9995	35.3165	10
0:01:0000:02:00	HC	58.4831	32.2837	11
0:02:0000:03:00	HC	63.0048	47.7	11
0:03:0000:04:00	HC	61.1821	55.0667	11
0:04:0000:05:00	HC	62.0978	56.7833	11
0:05:0000:06:00	HC	58.5273	52.05	11
0:01:0000:02:00	HC	81.2614	32.3165	12
0:02:0000:03:00	HC	77.8167	49.9172	12
0:03:0000:04:00	HC	75.4872	40.2001	12
0:04:0000:05:00	HC	77.5657	44.6167	12
0:05:0000:06:00	HC	70.6541	49.7819	12
Start00:01:00	HC	49.6781	24.9332	12
0:01:0000:02:00	20mM	46.9112	32.4832	13
0:02:0000:03:00	20mM	51.0651	37.5006	13
0:03:0000:04:00	20mM	45.9252	35.1491	13
0:04:0000:05:00	20mM	48.0906	43.2677	13
0:05:0000:06:00	20mM	41.4194	52.6486	13
Start00:01:00	HC	75.3359	16.9499	13
0:01:0000:02:00	20mM	20.6977	51.9995	14
0:02:0000:03:00	20mM	18.8115	0	14
0:03:0000:04:00	20mM	20.0757	0	14
0:04:0000:05:00	20mM	46.2326	2.08333	14
0:05:0000:06:00	20mM	22.2617	0	14
Start00:01:00	20mM	52.4249	6.26664	14
0:01:0000:02:00	50mM	69.1502	33.7834	15
0:02:0000:03:00	50mM	74.0293	34.5161	15
0:03:0000:04:00	50mM	68.7714	41.8841	15
0:04:0000:05:00	50mM	67.4174	37.4668	15
Start00:01:00	20mM	40.3452	58.8167	15
Start00:01:00	20mM	5.93153	2.31666	15
0:01:0000:02:00	50mM	63.3278	33.4837	16
0:02:0000:03:00	50mM	67.6221	33.3334	16
0:03:0000:04:00	50mM	63.5499	46.1334	16
0:05:0000:06:00	50mM	70.7408	32.7153	16
Start00:01:00	50mM	62.298	20.4668	16
0:01:0000:02:00	50mM	75.9156	45.2167	17
0:02:0000:03:00	50mM	80.8007	45.8327	17
0:04:0000:05:00	50mM	59.666	42.5167	17
0:05:0000:06:00	50mM	65.1762	51.3	17
Start00:01:00	50mM	67.5308	18.7833	17
0:01:0000:02:00	50mM	67.7502	16.7497	18
0:03:0000:04:00	50mM	80.0485	46.6174	18
0:04:0000:05:00	50mM	88.2946	46.0334	18
0:05:0000:06:00	50mM	93.6153	48.5	18
Start00:01:00	50mM	74.06	35.9001	18
0:02:0000:03:00	50mM	60.5617	3.53332	19
0:03:0000:04:00	50mM	59.9366	6.54997	19
0:04:0000:05:00	50mM	60.6818	20.9011	19
0:05:0000:06:00	50mM	58.6642	44.9501	19
Start00:01:00	50mM	101.777	37.3834	19
0:01:0000:02:00	20mM	83.289	29.0001	20
0:02:0000:03:00	20mM	95.3753	53.25	20
0:03:0000:04:00	20mM	80.0697	44.2658	20
0:04:0000:05:00	20mM	88.5129	55.5343	20
0:05:0000:06:00	20mM	79.9196	37.0334	20
0:01:0000:02:00	20mM	27.6611	19.0497	21
0:02:0000:03:00	20mM	44.1956	27.0839	21
0:03:0000:04:00	20mM	49.5486	36.0834	21
0:04:0000:05:00	20mM	59.6794	41.5489	21
0:05:0000:06:00	20mM	50.7874	43.8513	21
Start00:01:00	20mM	80.1918	5.55022	21
0:01:0000:02:00	20mM	52.326	29.6496	22
0:02:0000:03:00	20mM	54.7726	42.0672	22
0:03:0000:04:00	20mM	50.1145	36.3001	22
0:04:0000:05:00	20mM	47.824	42.8001	22
0:05:0000:06:00	20mM	56.71	55.7167	22
Start00:01:00	20mM	21.6593	52.3334	22
0:01:0000:02:00	20mM	75.6068	33.8168	23
0:02:0000:03:00	20mM	83.2393	29.0327	23
0:03:0000:04:00	20mM	67.0484	32.3665	23
0:04:0000:05:00	20mM	75.0289	27.0511	23
0:05:0000:06:00	20mM	70.4307	32.7001	23
Start00:01:00	20mM	42.6275	45.0667	23
0:01:0000:02:00	50mM	33.6987	24.8163	24
0:02:0000:03:00	50mM	48.6499	34.0839	24
0:03:0000:04:00	50mM	47.6337	38.8325	24
0:04:0000:05:00	50mM	42.3101	9.1833	24
0:05:0000:06:00	50mM	47.9669	11.5681	24
Start00:01:00	20mM	50.3676	56.3833	24
0:01:0000:02:00	20mM	52.8253	28.5499	25
0:02:0000:03:00	20mM	57.4584	19.1333	25
0:03:0000:04:00	20mM	61.9995	25.6666	25
0:04:0000:05:00	20mM	57.4799	29.8344	25
Start00:01:00	50mM	24.8304	59.9833	25
0:01:0000:02:00	20mM	41.0015	12.7999	26
0:02:0000:03:00	20mM	48.3924	39.9339	26
0:03:0000:04:00	20mM	61.954	49.5824	26
0:05:0000:06:00	20mM	45.8329	46.9486	26
Start00:01:00	20mM	69.3376	39.2832	26
0:01:0000:02:00	HC	71.4749	49.25	27
0:02:0000:03:00	HC	76.2052	46.2001	27
0:04:0000:05:00	20mM	66.9969	47.7177	27
0:05:0000:06:00	20mM	62.6518	49.95	27
Start00:01:00	20mM	40.6742	0	27
0:01:0000:02:00	HC	64.2287	49.6662	28
0:03:0000:04:00	HC	71.9287	55.2667	28
0:04:0000:05:00	HC	73.9182	48.9834	28
0:05:0000:06:00	HC	77.9962	48.8334	28
Start00:01:00	HC	63.5703	46.6334	28
0:02:0000:03:00	HC	66.8971	48.0172	29
0:03:0000:04:00	HC	68.9144	51.0667	29
0:04:0000:05:00	HC	72.1472	45.9667	29
0:05:0000:06:00	HC	69.2254	47.5667	29
Start00:01:00	HC	77.3378	29.8668	29
0:01:0000:02:00	HC	35.5867	38.6834	30
0:02:0000:03:00	HC	38.2121	36.6168	30
0:03:0000:04:00	HC	45.8375	44.5834	30
0:04:0000:05:00	HC	55.1865	38.9168	30
0:05:0000:06:00	HC	52.475	44.1834	30
0:01:0000:02:00	50mM	88.9871	46.9996	31
0:02:0000:03:00	50mM	109.902	49.3505	31
0:03:0000:04:00	50mM	95.7831	54.4157	31
0:04:0000:05:00	50mM	99.1109	55.351	31
0:05:0000:06:00	50mM	106.912	55.1833	31
Start00:01:00	HC	38.3496	29.3335	31
0:01:0000:02:00	HC	46.3034	37.0837	32
0:02:0000:03:00	HC	45.1426	32.6668	32
0:03:0000:04:00	HC	46.2032	53.2991	32
0:04:0000:05:00	HC	42.1909	29.1499	32
0:05:0000:06:00	HC	36.2531	9.68329	32
Start00:01:00	50mM	63.6795	32.5668	32
0:01:0000:02:00	HC	76.9146	19.3337	33
0:02:0000:03:00	HC	76.8443	15.4495	33
0:03:0000:04:00	HC	69.2185	20.3842	33
0:04:0000:05:00	HC	72.5767	19.499	33
0:05:0000:06:00	HC	71.1614	24.1332	33
Start00:01:00	HC	54.3473	27.2499	33
0:01:0000:02:00	HC	96.8114	55.0329	34
0:02:0000:03:00	HC	74.54	39.9998	34
0:03:0000:04:00	HC	84.4106	54.0174	34
0:04:0000:05:00	HC	74.5731	48.5822	34
0:05:0000:06:00	HC	89.6472	51.8179	34
Start00:01:00	HC	84.7049	14.3999	34
0:01:0000:02:00	50mM	36.7202	34.0499	35
0:02:0000:03:00	50mM	39.0452	20.0173	35
0:03:0000:04:00	50mM	46.9085	26.7658	35
0:04:0000:05:00	50mM	50.3624	45.1344	35
Start00:01:00	HC	72.4871	43.2667	35
0:01:0000:02:00	50mM	75.4695	49.0667	36
0:02:0000:03:00	50mM	72.2776	47.6334	36
0:03:0000:04:00	50mM	72.6586	51.9334	36
0:05:0000:06:00	50mM	52.3692	46.0834	36
Start00:01:00	50mM	216.015	30.8832	36
0:04:0000:05:00	50mM	79.4695	34.6822	37
0:05:0000:06:00	50mM	68.8989	34.5513	37
Start00:01:00	50mM	102.123	47.6167	37
Start00:01:00	50mM	7.86429	0.966664	37

## Sheet: FIg1 G,H
time	group	distance moved	outer duration	id
Start-0:01:00	HC	48.7703	44.8667	1
0:01:00-0:02:00	HC	35.4202	52.2	1
0:02:00-0:03:00	HC	34.1997	56.9	1
0:03:00-0:04:00	HC	33.7601	47.3501	1
Start-0:01:00	0.1mg/L Diazepam	64.0186	48.2167	10
0:01:00-0:02:00	0.1mg/L Diazepam	45.8567	37.4982	10
0:02:00-0:03:00	0.1mg/L Diazepam	41.5081	53.8853	10
0:03:00-0:04:00	0.1mg/L Diazepam	37.4016	45.6001	10
Start-0:01:00	HC	20.9411	60	100
0:01:00-0:02:00	HC	36.081	47.8001	100
0:02:00-0:03:00	HC	39.6623	40.9001	100
0:03:00-0:04:00	HC	40.0899	38.4001	100
0:04:00-0:05:00	HC	33.3412	39.6167	100
0:05:00-0:06:00	HC	38.0357	57	100
Start-0:01:00	0.1mg/L Diazepam	22.9186	0.931889	101
0:01:00-0:02:00	0.1mg/L Diazepam	20.2158	-	101
0:02:00-0:03:00	0.1mg/L Diazepam	24.0272	20.1166	101
0:03:00-0:04:00	0.1mg/L Diazepam	19.7641	0.016667	101
0:04:00-0:05:00	0.1mg/L Diazepam	22.0598	8.74996	101
0:05:00-0:06:00	0.1mg/L Diazepam	20.8062	23.2695	101
Start-0:01:00	HC	32.6144	50.0181	104
0:01:00-0:02:00	HC	33.6391	43.6815	104
0:02:00-0:03:00	HC	33.7795	54.7686	104
0:03:00-0:04:00	HC	32.8415	55.8833	104
0:04:00-0:05:00	HC	33.2519	58.8	104
0:05:00-0:06:00	HC	38.9807	59.9333	104
Start-0:01:00	0.1mg/L Diazepam	39.7545	26.6332	105
0:01:00-0:02:00	0.1mg/L Diazepam	38.6888	32.8832	105
0:02:00-0:03:00	0.1mg/L Diazepam	40.7161	37.752	105
0:03:00-0:04:00	0.1mg/L Diazepam	43.9893	38.3168	105
0:04:00-0:05:00	0.1mg/L Diazepam	42.1465	41.1501	105
0:05:00-0:06:00	0.1mg/L Diazepam	36.7817	47.4305	105
Start-0:01:00	HC	29.4215	43.8151	108
0:01:00-0:02:00	HC	31.431	35.0332	108
0:02:00-0:03:00	HC	30.3486	47.0353	108
0:03:00-0:04:00	HC	34.301	34.581	108
0:04:00-0:05:00	HC	31.1737	53.0691	108
0:05:00-0:06:00	HC	30.3331	26.5168	108
Start-0:01:00	0.1mg/L Diazepam	34.7641	21.0666	109
0:01:00-0:02:00	0.1mg/L Diazepam	35.5315	20.7999	109
0:02:00-0:03:00	0.1mg/L Diazepam	37.6638	37.3687	109
0:03:00-0:04:00	0.1mg/L Diazepam	35.6683	33.5168	109
0:04:00-0:05:00	0.1mg/L Diazepam	35.3859	24.7835	109
0:05:00-0:06:00	0.1mg/L Diazepam	35.791	35.0472	109
Start-0:01:00	HC	28.1668	49.6515	113
0:01:00-0:02:00	HC	27.3378	45.8167	113
0:02:00-0:03:00	HC	27.2151	59.9167	113
0:03:00-0:04:00	HC	29.0485	60	113
0:04:00-0:05:00	HC	24.9537	60	113
0:05:00-0:06:00	HC	29.3122	60	113
Start-0:01:00	0.1mg/L Diazepam	25.2252	26.2682	114
0:01:00-0:02:00	0.1mg/L Diazepam	25.4079	18.0168	114
0:02:00-0:03:00	0.1mg/L Diazepam	24.4864	38.4168	114
0:03:00-0:04:00	0.1mg/L Diazepam	25.0295	55.0334	114
0:04:00-0:05:00	0.1mg/L Diazepam	31.1832	53.3334	114
0:05:00-0:06:00	0.1mg/L Diazepam	26.6932	33.1501	114
Start-0:01:00	HC	26.8232	28.9182	117
0:01:00-0:02:00	HC	25.8079	56.8667	117
0:02:00-0:03:00	HC	25.1862	54.75	117
0:03:00-0:04:00	HC	29.5176	55.0667	117
0:04:00-0:05:00	HC	33.2395	59.9	117
0:05:00-0:06:00	HC	31.1187	55.0167	117
Start-0:01:00	0.1mg/L Diazepam	30.4907	27.6182	118
0:01:00-0:02:00	0.1mg/L Diazepam	32.1282	38.5001	118
0:02:00-0:03:00	0.1mg/L Diazepam	32.5629	45.2667	118
0:03:00-0:04:00	0.1mg/L Diazepam	34.5046	51.4834	118
0:04:00-0:05:00	0.1mg/L Diazepam	34.1111	43.5641	118
0:05:00-0:06:00	0.1mg/L Diazepam	34.3328	41.586	118
Start-0:01:00	HC	31.1483	53.1483	121
0:01:00-0:02:00	HC	30.3744	52.2684	121
0:02:00-0:03:00	HC	29.281	59.8667	121
0:03:00-0:04:00	HC	31.8016	54.581	121
0:04:00-0:05:00	HC	38.0939	51.8524	121
0:05:00-0:06:00	HC	42.71	57.75	121
Start-0:01:00	0.1mg/L Diazepam	23.9841	11.1016	122
0:01:00-0:02:00	0.1mg/L Diazepam	24.5226	33.5149	122
0:02:00-0:03:00	0.1mg/L Diazepam	23.6457	41.0353	122
0:03:00-0:04:00	0.1mg/L Diazepam	25.842	45.5501	122
0:04:00-0:05:00	0.1mg/L Diazepam	26.5712	44.3167	122
0:05:00-0:06:00	0.1mg/L Diazepam	27.133	50.0834	122
Start-0:01:00	0.1mg/L Diazepam	34.924	35.6182	126
Start-0:01:00	HC	40.0373	31.0999	126
0:01:00-0:02:00	0.1mg/L Diazepam	33.6708	42.0501	126
0:01:00-0:02:00	HC	41.281	51.8831	126
0:02:00-0:03:00	0.1mg/L Diazepam	31.9344	48.9145	126
0:02:00-0:03:00	HC	42.4267	45.2665	126
0:03:00-0:04:00	0.1mg/L Diazepam	36.4869	46.5189	126
0:03:00-0:04:00	HC	45.6859	53.9689	126
0:04:00-0:05:00	0.1mg/L Diazepam	42.6337	47.9	126
0:04:00-0:05:00	HC	46.472	52.4667	126
0:05:00-0:06:00	0.1mg/L Diazepam	31.6486	46.2667	126
0:05:00-0:06:00	HC	45.3795	51.7167	126
Start-0:01:00	HC	41.0968	47.8984	129
0:01:00-0:02:00	HC	37.4325	49.2517	129
0:02:00-0:03:00	HC	36.7521	50.9667	129
0:03:00-0:04:00	HC	36.7968	52.5	129
0:04:00-0:05:00	HC	38.4345	52.7307	129
0:05:00-0:06:00	HC	48.6585	56.1693	129
Start-0:01:00	0.1mg/L Diazepam	38.5884	29.5335	130
0:01:00-0:02:00	0.1mg/L Diazepam	37.6234	28.9815	130
0:02:00-0:03:00	0.1mg/L Diazepam	39.5402	46.2831	130
0:03:00-0:04:00	0.1mg/L Diazepam	36.4299	37.8689	130
0:04:00-0:05:00	0.1mg/L Diazepam	36.7295	39.5834	130
0:05:00-0:06:00	0.1mg/L Diazepam	31.2462	52.0834	130
Start-0:01:00	HC	40.0027	42.3151	133
0:01:00-0:02:00	HC	46.7561	50.5851	133
0:02:00-0:03:00	HC	47.27	55.0667	133
0:03:00-0:04:00	HC	44.6262	56.3167	133
0:04:00-0:05:00	HC	40.3733	51.6167	133
0:05:00-0:06:00	HC	45.0675	48.8834	133
Start-0:01:00	0.1mg/L Diazepam	37.8723	28.2999	134
0:01:00-0:02:00	0.1mg/L Diazepam	35.8377	40.8018	134
0:02:00-0:03:00	0.1mg/L Diazepam	32.6599	32.0834	134
0:03:00-0:04:00	0.1mg/L Diazepam	34.318	43.8167	134
0:04:00-0:05:00	0.1mg/L Diazepam	35.6077	39.4001	134
0:05:00-0:06:00	0.1mg/L Diazepam	31.2831	34.1139	134
Start-0:01:00	0.1mg/L Diazepam	37.1546	25.4682	135
0:01:00-0:02:00	0.1mg/L Diazepam	37.3922	32.9834	135
0:02:00-0:03:00	0.1mg/L Diazepam	37.6359	44.7312	135
0:03:00-0:04:00	0.1mg/L Diazepam	31.5413	34.4023	135
0:04:00-0:05:00	0.1mg/L Diazepam	21.7973	57.7167	135
0:05:00-0:06:00	0.1mg/L Diazepam	23.2934	60	135
Start-0:01:00	HC	27.9257	35.9817	138
0:01:00-0:02:00	HC	25.4686	28.1185	138
0:02:00-0:03:00	HC	24.9755	42.9146	138
0:03:00-0:04:00	HC	29.9224	50.8022	138
0:04:00-0:05:00	HC	31.8811	53.1641	138
0:05:00-0:06:00	HC	25.5245	49.386	138
Start-0:01:00	0.1mg/L Diazepam	40.6929	46.0682	139
0:01:00-0:02:00	0.1mg/L Diazepam	33.8595	59.1167	139
0:02:00-0:03:00	0.1mg/L Diazepam	33.1517	50.1479	139
0:03:00-0:04:00	0.1mg/L Diazepam	29.1303	59.1022	139
0:04:00-0:05:00	0.1mg/L Diazepam	19.8242	60	139
0:05:00-0:06:00	0.1mg/L Diazepam	25.6959	60	139
Start-0:01:00	HC	59.722	18.2002	14
0:01:00-0:02:00	HC	28.1273	45.8167	14
0:02:00-0:03:00	HC	26.5303	59.8667	14
0:03:00-0:04:00	HC	27.2244	59.7333	14
Start-0:01:00	HC	34.4119	52.4167	142
0:01:00-0:02:00	HC	26.3101	59.4833	142
0:02:00-0:03:00	HC	23.0348	56.7145	142
0:03:00-0:04:00	HC	24.644	58.1188	142
0:04:00-0:05:00	HC	26.7997	60	142
0:05:00-0:06:00	HC	48.4059	54.5334	142
Start-0:01:00	0.1mg/L Diazepam	45.0414	36.8001	143
0:01:00-0:02:00	0.1mg/L Diazepam	40.9238	45.4501	143
0:02:00-0:03:00	0.1mg/L Diazepam	40.663	43.2312	143
0:03:00-0:04:00	0.1mg/L Diazepam	40.1608	44.3689	143
0:04:00-0:05:00	0.1mg/L Diazepam	39.5021	49.7334	143
0:05:00-0:06:00	0.1mg/L Diazepam	37.0238	42.3501	143
Start-0:01:00	HC	37.993	41.5332	146
0:01:00-0:02:00	HC	23.7282	50.3851	146
0:02:00-0:03:00	HC	30.6963	54.65	146
0:03:00-0:04:00	HC	29.7624	53.5834	146
0:04:00-0:05:00	HC	32.6701	54.45	146
0:05:00-0:06:00	HC	32.0893	58.6833	146
Start-0:01:00	HC	28.7507	16.4849	147
0:01:00-0:02:00	HC	35.6402	50.7834	147
0:02:00-0:03:00	HC	33.5349	57.15	147
0:03:00-0:04:00	HC	34.444	60	147
0:04:00-0:05:00	HC	35.0334	60	147
0:05:00-0:06:00	HC	37.1241	60	147
Start-0:01:00	0.1mg/L Diazepam	40.9789	26.6668	148
0:01:00-0:02:00	0.1mg/L Diazepam	38.3918	36.2815	148
0:02:00-0:03:00	0.1mg/L Diazepam	40.7021	30.802	148
0:03:00-0:04:00	0.1mg/L Diazepam	35.3602	30.9477	148
0:04:00-0:05:00	0.1mg/L Diazepam	37.183	37.6692	148
0:05:00-0:06:00	0.1mg/L Diazepam	35.8426	51.65	148
Start-0:01:00	0.1mg/L Diazepam	70.542	31.5984	15
0:01:00-0:02:00	0.1mg/L Diazepam	33.5407	23.4185	15
0:02:00-0:03:00	0.1mg/L Diazepam	24.9847	28.4668	15
0:03:00-0:04:00	0.1mg/L Diazepam	21.5207	59.7333	15
Start-0:01:00	HC	38.5188	48.9484	151
0:01:00-0:02:00	HC	36.8751	56.4517	151
0:02:00-0:03:00	HC	38.7853	58.7667	151
0:03:00-0:04:00	HC	34.4929	41.481	151
0:04:00-0:05:00	HC	34.7663	51.6691	151
0:05:00-0:06:00	HC	35.0149	32.8168	151
Start-0:01:00	0.1mg/L Diazepam	42.9669	29.3318	152
0:01:00-0:02:00	0.1mg/L Diazepam	39.5577	41.4851	152
0:02:00-0:03:00	0.1mg/L Diazepam	42.2995	35.8813	152
0:03:00-0:04:00	0.1mg/L Diazepam	38.7244	45.8189	152
0:04:00-0:05:00	0.1mg/L Diazepam	41.1201	58.8167	152
0:05:00-0:06:00	0.1mg/L Diazepam	36.5354	51.5334	152
Start-0:01:00	HC	45.8366	51.9834	155
0:01:00-0:02:00	HC	42.9882	50.0148	155
0:02:00-0:03:00	HC	41.2401	50.4186	155
0:03:00-0:04:00	HC	41.5313	55.4667	155
0:04:00-0:05:00	HC	37.5926	59.3833	155
0:05:00-0:06:00	HC	37.248	59.25	155
Start-0:01:00	0.1mg/L Diazepam	38.3317	27.3349	156
0:01:00-0:02:00	0.1mg/L Diazepam	38.511	30.4835	156
0:02:00-0:03:00	0.1mg/L Diazepam	40.5142	39.1167	156
0:03:00-0:04:00	0.1mg/L Diazepam	38.1808	26.2644	156
0:04:00-0:05:00	0.1mg/L Diazepam	34.3623	33.3025	156
0:05:00-0:06:00	0.1mg/L Diazepam	32.6526	37.4501	156
Start-0:01:00	HC	63.0407	51.5317	18
0:01:00-0:02:00	HC	28.4455	33.5665	18
0:02:00-0:03:00	HC	25.8683	51.052	18
0:03:00-0:04:00	HC	26.1761	59.7333	18
Start-0:01:00	0.1mg/L Diazepam	46.8045	31.2334	19
0:01:00-0:02:00	0.1mg/L Diazepam	32.6573	35.2168	19
0:02:00-0:03:00	0.1mg/L Diazepam	36.3549	34.9979	19
0:03:00-0:04:00	0.1mg/L Diazepam	33.7457	43.7998	19
Start-0:01:00	0.1mg/L Diazepam	35.963	44.9667	2
0:01:00-0:02:00	0.1mg/L Diazepam	34.2377	45.6315	2
0:02:00-0:03:00	0.1mg/L Diazepam	30.4103	45.852	2
0:03:00-0:04:00	0.1mg/L Diazepam	29.0105	39.6977	2
Start-0:01:00	HC	43.6356	42.8165	22
0:01:00-0:02:00	HC	29.5259	36.9684	22
0:02:00-0:03:00	HC	28.8533	45.7001	22
0:03:00-0:04:00	HC	24.6668	59.7333	22
Start-0:01:00	0.1mg/L Diazepam	37.3148	17.3818	23
0:01:00-0:02:00	0.1mg/L Diazepam	34.0874	33.8185	23
0:02:00-0:03:00	0.1mg/L Diazepam	28.7094	44.4167	23
0:03:00-0:04:00	0.1mg/L Diazepam	31.1409	49.2167	23
Start-0:01:00	0.1mg/L Diazepam	37.1391	12.3152	25
0:01:00-0:02:00	0.1mg/L Diazepam	29.151	23.0185	25
0:02:00-0:03:00	0.1mg/L Diazepam	33.5447	45.8501	25
0:03:00-0:04:00	0.1mg/L Diazepam	33.8688	46.3501	25
Start-0:01:00	HC	39.0549	51.5681	28
0:01:00-0:02:00	HC	25.5116	55.5667	28
0:02:00-0:03:00	HC	26.2237	48.7979	28
0:03:00-0:04:00	HC	30.565	44.9832	28
Start-0:01:00	0.1mg/L Diazepam	40.5685	40.3817	29
0:01:00-0:02:00	0.1mg/L Diazepam	35.3408	55.435	29
0:02:00-0:03:00	0.1mg/L Diazepam	34.1233	45.9501	29
0:03:00-0:04:00	0.1mg/L Diazepam	34.685	56.4833	29
Start-0:01:00	HC	42.0599	24.4166	301
0:01:00-0:02:00	HC	37.3893	47.5351	301
0:02:00-0:03:00	HC	36.7873	50.05	301
0:03:00-0:04:00	HC	40.9362	38.231	301
Start-0:01:00	0.1mg/L Diazepam	45.5325	32.3818	303
0:01:00-0:02:00	0.1mg/L Diazepam	42.4156	25.2685	303
0:02:00-0:03:00	0.1mg/L Diazepam	41.7027	31.0334	303
0:03:00-0:04:00	0.1mg/L Diazepam	39.561	41.1834	303
Start-0:01:00	HC	38.9631	41.8501	306
0:01:00-0:02:00	HC	30.9806	47.3815	306
0:02:00-0:03:00	HC	32.3775	47.052	306
0:03:00-0:04:00	HC	29.1795	60	306
Start-0:01:00	0.1mg/L Diazepam	39.7493	30.3016	307
0:01:00-0:02:00	0.1mg/L Diazepam	29.0216	36.8334	307
0:02:00-0:03:00	0.1mg/L Diazepam	26.6961	40.5146	307
0:03:00-0:04:00	0.1mg/L Diazepam	27.0223	41.4689	307
Start-0:01:00	HC	40.7015	2.96665	310
0:01:00-0:02:00	HC	45.7179	19.2852	310
0:02:00-0:03:00	HC	47.7353	2.01474	310
0:03:00-0:04:00	HC	42.3864	18.0833	310
Start-0:01:00	0.1mg/L Diazepam	38.8298	39.6167	311
0:01:00-0:02:00	0.1mg/L Diazepam	34.5287	44.7334	311
0:02:00-0:03:00	0.1mg/L Diazepam	29.4317	43.4001	311
0:03:00-0:04:00	0.1mg/L Diazepam	28.402	48.7667	311
Start-0:01:00	HC	40.7743	49.5181	32
0:01:00-0:02:00	HC	36.2652	57.2667	32
0:02:00-0:03:00	HC	38.7099	40.7001	32
0:03:00-0:04:00	HC	44.1226	52.1167	32
Start-0:01:00	0.1mg/L Diazepam	44.4978	33.8501	33
0:01:00-0:02:00	0.1mg/L Diazepam	40.633	41.6148	33
0:02:00-0:03:00	0.1mg/L Diazepam	38.9631	41.1353	33
0:03:00-0:04:00	0.1mg/L Diazepam	36.6051	27.6835	33
Start-0:01:00	HC	39.7027	49.3	36
0:01:00-0:02:00	HC	38.5797	55.5314	36
0:02:00-0:03:00	HC	39.7337	53.5186	36
0:03:00-0:04:00	HC	38.8339	52.8334	36
Start-0:01:00	HC	37.1499	36.7001	5
0:01:00-0:02:00	HC	32.933	58.25	5
0:02:00-0:03:00	HC	34.6674	58.3167	5
0:03:00-0:04:00	HC	36.0302	57.0809	5
Start-0:01:00	HC	37.5116	27.5001	50
0:01:00-0:02:00	HC	33.6005	49.8981	50
0:02:00-0:03:00	HC	40.161	56.1686	50
0:03:00-0:04:00	HC	35.8477	49.9834	50
Start-0:01:00	0.1mg/L Diazepam	42.7018	33.6001	51
0:01:00-0:02:00	0.1mg/L Diazepam	40.4818	21.1482	51
0:02:00-0:03:00	0.1mg/L Diazepam	43.0788	30.7687	51
0:03:00-0:04:00	0.1mg/L Diazepam	42.1048	39.8834	51
Start-0:01:00	HC	37.5985	46.9001	54
0:01:00-0:02:00	HC	44.3941	55.0481	54
0:02:00-0:03:00	HC	40.0066	56.4353	54
0:03:00-0:04:00	HC	34.2403	53.6643	54
Start-0:01:00	0.1mg/L Diazepam	40.9198	40.6665	55
0:01:00-0:02:00	0.1mg/L Diazepam	34.4662	40.2184	55
0:02:00-0:03:00	0.1mg/L Diazepam	34.9601	52.6167	55
0:03:00-0:04:00	0.1mg/L Diazepam	36.4469	45.1977	55
Start-0:01:00	HC	34.5192	43.7665	58
0:01:00-0:02:00	HC	33.1392	56.9517	58
0:02:00-0:03:00	HC	31.3576	56.5833	58
0:03:00-0:04:00	HC	30.5557	56.0667	58
Start-0:01:00	0.1mg/L Diazepam	48.4835	16.0318	59
0:01:00-0:02:00	0.1mg/L Diazepam	37.7707	36.8018	59
0:02:00-0:03:00	0.1mg/L Diazepam	43.9957	43.5334	59
0:03:00-0:04:00	0.1mg/L Diazepam	40.8796	42.3167	59
Start-0:01:00	0.1mg/L Diazepam	34.06	35.1334	6
0:01:00-0:02:00	0.1mg/L Diazepam	32.3636	44.4148	6
0:02:00-0:03:00	0.1mg/L Diazepam	33.1636	51.9186	6
0:03:00-0:04:00	0.1mg/L Diazepam	32.1645	46.9501	6
Start-0:01:00	HC	32.6636	39.5515	63
0:01:00-0:02:00	HC	28.8639	45.7981	63
0:02:00-0:03:00	HC	32.799	49.6353	63
0:03:00-0:04:00	HC	33.7867	56.9667	63
Start-0:01:00	0.1mg/L Diazepam	34.8288	28.2668	64
0:01:00-0:02:00	0.1mg/L Diazepam	32.8711	15.0002	64
0:02:00-0:03:00	0.1mg/L Diazepam	36.3012	38.0146	64
0:03:00-0:04:00	0.1mg/L Diazepam	31.45	32.4165	64
Start-0:01:00	HC	25.8778	31.7349	67
0:01:00-0:02:00	HC	29.6534	49.8315	67
0:02:00-0:03:00	HC	34.6179	49.8853	67
0:03:00-0:04:00	HC	31.8175	53.8667	67
Start-0:01:00	0.1mg/L Diazepam	35.255	33.8501	68
0:01:00-0:02:00	0.1mg/L Diazepam	32.3986	40.8501	68
0:02:00-0:03:00	0.1mg/L Diazepam	28.8564	45.6667	68
0:03:00-0:04:00	0.1mg/L Diazepam	30.4152	45.7501	68
Start-0:01:00	HC	29.8105	52.2984	71
0:01:00-0:02:00	HC	25.3862	59.5017	71
0:02:00-0:03:00	HC	27.1916	55.35	71
0:03:00-0:04:00	HC	29.9183	53.7834	71
Start-0:01:00	0.1mg/L Diazepam	39.6128	52.2817	72
0:01:00-0:02:00	0.1mg/L Diazepam	38.1616	49.7684	72
0:02:00-0:03:00	0.1mg/L Diazepam	36.0675	45.1834	72
0:03:00-0:04:00	0.1mg/L Diazepam	36.8106	47.3501	72
Start-0:01:00	HC	37.3833	15.7818	77
0:01:00-0:02:00	HC	33.3936	54.835	77
0:02:00-0:03:00	HC	29.6843	49.2667	77
0:03:00-0:04:00	HC	34.5417	46.6977	77
0:04:00-0:05:00	HC	38.2338	50.2524	77
0:05:00-0:06:00	HC	39.1201	46.4834	77
Start-0:01:00	0.1mg/L Diazepam	40.88	34.9834	78
0:01:00-0:02:00	0.1mg/L Diazepam	40.2699	31.8834	78
0:02:00-0:03:00	0.1mg/L Diazepam	43.0846	36.5479	78
0:03:00-0:04:00	0.1mg/L Diazepam	39.374	24.5023	78
0:04:00-0:05:00	0.1mg/L Diazepam	37.7823	47.1167	78
0:05:00-0:06:00	0.1mg/L Diazepam	31.1804	26.3835	78
Start-0:01:00	HC	37.9501	26.0182	81
0:01:00-0:02:00	HC	35.4536	48.2148	81
0:02:00-0:03:00	HC	35.9361	51.852	81
0:03:00-0:04:00	HC	36.7112	60	81
0:04:00-0:05:00	HC	33.1448	59.2167	81
0:05:00-0:06:00	HC	35.3343	50.0834	81
Start-0:01:00	0.1mg/L Diazepam	37.8792	41.8515	82
0:01:00-0:02:00	0.1mg/L Diazepam	39.4106	42.9834	82
0:02:00-0:03:00	0.1mg/L Diazepam	40.4888	46.4834	82
0:03:00-0:04:00	0.1mg/L Diazepam	43.7339	40.0001	82
0:04:00-0:05:00	0.1mg/L Diazepam	44.7135	41.3834	82
0:05:00-0:06:00	0.1mg/L Diazepam	40.5705	38.8639	82
Start-0:01:00	HC	33.5522	31.3849	85
0:01:00-0:02:00	HC	32.0881	48.2167	85
0:02:00-0:03:00	HC	33.7197	55.65	85
0:03:00-0:04:00	HC	31.369	60	85
0:04:00-0:05:00	HC	30.8012	45.3334	85
0:05:00-0:06:00	HC	31.0357	45.5334	85
Start-0:01:00	0.1mg/L Diazepam	34.1203	38.1015	86
0:01:00-0:02:00	0.1mg/L Diazepam	33.401	25.8315	86
0:02:00-0:03:00	0.1mg/L Diazepam	35.5159	28.8187	86
0:03:00-0:04:00	0.1mg/L Diazepam	36.5277	44.6834	86
0:04:00-0:05:00	0.1mg/L Diazepam	33.7075	39.9834	86
0:05:00-0:06:00	0.1mg/L Diazepam	32.9515	44.2138	86
Start-0:01:00	0.1mg/L Diazepam	67.2595	18.6183	87
0:01:00-0:02:00	0.1mg/L Diazepam	34.5633	25.6816	87
0:02:00-0:03:00	0.1mg/L Diazepam	36.4661	39.2853	87
0:03:00-0:04:00	0.1mg/L Diazepam	36.3641	30.781	87
0:04:00-0:05:00	0.1mg/L Diazepam	40.7727	41.1165	87
0:05:00-0:06:00	0.1mg/L Diazepam	33.548	40.0027	87
Start-0:01:00	HC	25.7959	10.1485	9
0:01:00-0:02:00	HC	31.7611	33.2351	9
0:02:00-0:03:00	HC	34.1699	46.8167	9
0:03:00-0:04:00	HC	28.5916	54.031	9
Start-0:01:00	HC	40.0642	4.09998	91
0:01:00-0:02:00	HC	24.5622	45.0998	91
0:02:00-0:03:00	HC	29.8984	42.552	91
0:03:00-0:04:00	HC	27.3504	39.3167	91
0:04:00-0:05:00	HC	28.8695	52.8167	91
0:05:00-0:06:00	HC	33.7742	40.7834	91
Start-0:01:00	0.1mg/L Diazepam	175.675	35.7168	92
0:01:00-0:02:00	0.1mg/L Diazepam	41.5598	41.9834	92
0:02:00-0:03:00	0.1mg/L Diazepam	44.1972	42.9646	92
0:03:00-0:04:00	0.1mg/L Diazepam	40.1867	45.2022	92
0:04:00-0:05:00	0.1mg/L Diazepam	35.956	31.3975	92
0:05:00-0:06:00	0.1mg/L Diazepam	34.0201	46.5527	92
Start-0:01:00	HC	64.1965	42.3334	95
0:01:00-0:02:00	HC	22.0522	58.8667	95
0:02:00-0:03:00	HC	36.9238	58.4167	95
0:03:00-0:04:00	HC	26.5242	58.5167	95
0:04:00-0:05:00	HC	25.7439	57.4833	95
0:05:00-0:06:00	HC	27.0186	57.15	95
Start-0:01:00	0.1mg/L Diazepam	133.307	9.44996	96
0:01:00-0:02:00	0.1mg/L Diazepam	27.5194	33.7685	96
0:02:00-0:03:00	0.1mg/L Diazepam	27.4737	40.6479	96
0:03:00-0:04:00	0.1mg/L Diazepam	24.6864	37.7523	96
0:04:00-0:05:00	0.1mg/L Diazepam	23.9171	59.9333	96
0:05:00-0:06:00	0.1mg/L Diazepam	22.34	59.8	96
Start-0:01:00	HC	54.8428	4.11689	99
0:01:00-0:02:00	HC	27.2623	41.8501	99
0:02:00-0:03:00	HC	31.9622	48.9834	99
0:03:00-0:04:00	HC	28.4479	59.1667	99
0:04:00-0:05:00	HC	28.6728	57.4667	99
0:05:00-0:06:00	HC	28.0937	59.8	99
