# Supplementary material for: Sustained Effects of Developmental Exposure to Ethanol on Zebrafish Anxiety-Like Behaviour
Source: PLoS One. 2016 Feb 10;11(2):e0148425. doi: 10.1371/journal.pone.0148425 (PMC4749633; doi:10.1371/journal.pone.0148425)
Supplement: S2 Fig — (XLSX) [file pone.0148425.s002.xlsx]

## Sheet: Fig2 A, B, C
time	id	group	distance moved	outer duration
0:01:00-0:02:00	8	20mM	233.625	58.12
0:01:00-0:02:00	9	20mM	86.1014	15.36
0:01:00-0:02:00	15	20mM	118.918	31.12
0:01:00-0:02:00	14	20mM	117.669	7.96
0:01:00-0:02:00	20	20mM	94.4112	9.6
0:01:00-0:02:00	21	20mM	106.482	1.36
0:01:00-0:02:00	27	20mM	10.9024	60
0:01:00-0:02:00	26	20mM	198.55	37.36
0:01:00-0:02:00	36	20mM	129.604	27.08
0:01:00-0:02:00	33	20mM	133.084	56.88
0:01:00-0:02:00	43	20mM	108.843	29.8
0:01:00-0:02:00	42	20mM	82.5558	28.68
0:01:00-0:02:00	47	20mM	88.5951	5.36
0:01:00-0:02:00	46	20mM	83.1339	13.24
0:01:00-0:02:00	61	20mM	115.744	41.68
0:01:00-0:02:00	3	20mM	131.239	51.84
0:01:00-0:02:00	62	20mM	113.166	7.92
0:01:00-0:02:00	68	20mM	156.617	54.44
0:01:00-0:02:00	67	20mM	131.589	48.2
0:01:00-0:02:00	72	20mM	115.318	36.72
0:01:00-0:02:00	94	20mM	130.553	32.08
0:01:00-0:02:00	89	20mM	118.07	12.24
0:01:00-0:02:00	91	20mM	224.727	51.76
0:01:00-0:02:00	86	20mM	131.242	34.72
0:01:00-0:02:00	84	20mM	103.007	30.2
0:01:00-0:02:00	83	20mM	84.6012	15.2
0:01:00-0:02:00	77	20mM	143.133	44.12
0:01:00-0:02:00	110	20mM	104.466	18.84
0:01:00-0:02:00	104	20mM	142.822	31.44
0:01:00-0:02:00	105	20mM	146.198	58.16
0:01:00-0:02:00	99	20mM	223.077	58.4
0:01:00-0:02:00	95	20mM	447.031	22.12
0:01:00-0:02:00	98	20mM	136.531	50.56
0:01:00-0:02:00	133	20mM	100.851	55.12
0:01:00-0:02:00	127	20mM	186.233	57.32
0:01:00-0:02:00	128	20mM	157.607	54.68
0:01:00-0:02:00	122	20mM	131.125	54.12
0:01:00-0:02:00	121	20mM	154.889	55.4
0:01:00-0:02:00	115	20mM	124.392	35.84
0:01:00-0:02:00	116	20mM	96.181	38.8
0:01:00-0:02:00	134	20mM	227.046	57.16
0:01:00-0:02:00	5	50mM	289.405	45.8
0:01:00-0:02:00	11	50mM	86.9021	4.24
0:01:00-0:02:00	10	50mM	114.9	35
0:01:00-0:02:00	16	50mM	130.85	3.28
0:01:00-0:02:00	17	50mM	146.997	60
0:01:00-0:02:00	23	50mM	113.664	24.52
0:01:00-0:02:00	22	50mM	110.03	20.84
0:01:00-0:02:00	28	50mM	149.991	28.36
0:01:00-0:02:00	29	50mM	141.58	47.6
0:01:00-0:02:00	39	50mM	175.536	54.6
0:01:00-0:02:00	38	50mM	120.262	32.4
0:01:00-0:02:00	44	50mM	150.088	18.08
0:01:00-0:02:00	51	50mM	199.437	55.28
0:01:00-0:02:00	50	50mM	190.975	51
0:01:00-0:02:00	56	50mM	167.105	49.08
0:01:00-0:02:00	59	50mM	143.261	7.36
0:01:00-0:02:00	57	50mM	138.32	58.96
0:01:00-0:02:00	4	50mM	124.795	57.64
0:01:00-0:02:00	64	50mM	195.405	53.4
0:01:00-0:02:00	63	50mM	197.948	55.96
0:01:00-0:02:00	69	50mM	177.155	14.76
0:01:00-0:02:00	73	50mM	100.861	19
0:01:00-0:02:00	70	50mM	155.281	49.12
0:01:00-0:02:00	74	50mM	164.068	53.28
0:01:00-0:02:00	92	50mM	202.07	43.32
0:01:00-0:02:00	85	50mM	265.555	54.64
0:01:00-0:02:00	80	50mM	273.761	55.52
0:01:00-0:02:00	79	50mM	198.704	56.2
0:01:00-0:02:00	111	50mM	162.293	46.48
0:01:00-0:02:00	112	50mM	44.7404	58.12
0:01:00-0:02:00	107	50mM	120.722	47.84
0:01:00-0:02:00	106	50mM	228.288	53.04
0:01:00-0:02:00	100	50mM	44.8635	14.92
0:01:00-0:02:00	101	50mM	113.632	52.64
0:01:00-0:02:00	130	50mM	126.216	56.28
0:01:00-0:02:00	129	50mM	211.528	56.16
0:01:00-0:02:00	123	50mM	216.917	16.24
0:01:00-0:02:00	124	50mM	290.938	55.2
0:01:00-0:02:00	118	50mM	220.419	29
0:01:00-0:02:00	117	50mM	160.55	56.84
0:01:00-0:02:00	135	50mM	172.623	56.68
0:01:00-0:02:00	137	50mM	108.736	41.04
0:01:00-0:02:00	6	HC	117.989	37.52
0:01:00-0:02:00	7	HC	108.468	37.2
0:01:00-0:02:00	12	HC	121.282	50.48
0:01:00-0:02:00	13	HC	68.4331	17.72
0:01:00-0:02:00	19	HC	29.9467	7.2
0:01:00-0:02:00	18	HC	177.609	43.12
0:01:00-0:02:00	24	HC	126.439	54.84
0:01:00-0:02:00	25	HC	106.174	49.44
0:01:00-0:02:00	31	HC	157.494	45.64
0:01:00-0:02:00	30	HC	149.844	19.8
0:01:00-0:02:00	35	HC	281.988	31.88
0:01:00-0:02:00	34	HC	99.5708	37.96
0:01:00-0:02:00	40	HC	143.863	32.88
0:01:00-0:02:00	37	HC	11.8688	60
0:01:00-0:02:00	41	HC	213.111	52.56
0:01:00-0:02:00	48	HC	150.34	27.84
0:01:00-0:02:00	45	HC	131.343	50.12
0:01:00-0:02:00	52	HC	130.576	51.16
0:01:00-0:02:00	49	HC	108.97	33.36
0:01:00-0:02:00	55	HC	162.571	31.68
0:01:00-0:02:00	53	HC	399.492	33.96
0:01:00-0:02:00	54	HC	122.374	18.32
0:01:00-0:02:00	58	HC	110.486	22.48
0:01:00-0:02:00	65	HC	136.055	18.8
0:01:00-0:02:00	66	HC	216.536	38.8
0:01:00-0:02:00	71	HC	341.911	24.16
0:01:00-0:02:00	93	HC	241.303	57.6
0:01:00-0:02:00	75	HC	241.188	45.2
0:01:00-0:02:00	90	HC	242.609	53.24
0:01:00-0:02:00	81	HC	174.938	53.08
0:01:00-0:02:00	82	HC	267.552	49.4
0:01:00-0:02:00	76	HC	179.603	46.88
0:01:00-0:02:00	113	HC	184.493	17.76
0:01:00-0:02:00	108	HC	184.443	58.44
0:01:00-0:02:00	109	HC	14.1053	60
0:01:00-0:02:00	103	HC	147.029	49.12
0:01:00-0:02:00	102	HC	217.994	55.12
0:01:00-0:02:00	96	HC	127.059	28.04
0:01:00-0:02:00	97	HC	285.622	52.96
0:01:00-0:02:00	131	HC	150.469	53.08
0:01:00-0:02:00	132	HC	134.689	45.52
0:01:00-0:02:00	126	HC	191.907	52.04
0:01:00-0:02:00	125	HC	234.567	52.84
0:01:00-0:02:00	119	HC	144.543	52.64
0:01:00-0:02:00	120	HC	16.2604	-
0:01:00-0:02:00	114	HC	102.352	42.36
0:01:00-0:02:00	136	HC	93.8854	45.28
0:02:00-0:03:00	8	20mM	265.314	58.52
0:02:00-0:03:00	9	20mM	122.955	50.84
0:02:00-0:03:00	15	20mM	98.3577	33.36
0:02:00-0:03:00	14	20mM	106.897	12.16
0:02:00-0:03:00	20	20mM	96.6112	6.84
0:02:00-0:03:00	21	20mM	158.929	24.12
0:02:00-0:03:00	27	20mM	11.6271	60
0:02:00-0:03:00	26	20mM	157.284	49.52
0:02:00-0:03:00	36	20mM	104.443	42.2
0:02:00-0:03:00	33	20mM	139.361	52.48
0:02:00-0:03:00	43	20mM	103.824	56
0:02:00-0:03:00	42	20mM	75.2367	39.08
0:02:00-0:03:00	47	20mM	93.6822	8.52
0:02:00-0:03:00	46	20mM	81.1138	14.6
0:02:00-0:03:00	61	20mM	99.5644	47.16
0:02:00-0:03:00	3	20mM	121.582	53.52
0:02:00-0:03:00	62	20mM	98.2789	8.72
0:02:00-0:03:00	68	20mM	196.262	56.2
0:02:00-0:03:00	67	20mM	109.647	57.48
0:02:00-0:03:00	72	20mM	125.216	42.36
0:02:00-0:03:00	94	20mM	120.744	20.08
0:02:00-0:03:00	89	20mM	123.923	31
0:02:00-0:03:00	91	20mM	191.888	54.72
0:02:00-0:03:00	86	20mM	103.035	42.2
0:02:00-0:03:00	84	20mM	99.8692	53.12
0:02:00-0:03:00	83	20mM	74.5989	24.16
0:02:00-0:03:00	77	20mM	152.914	57.76
0:02:00-0:03:00	110	20mM	88.3587	47.6
0:02:00-0:03:00	104	20mM	133.876	53.28
0:02:00-0:03:00	105	20mM	147.196	54.4
0:02:00-0:03:00	99	20mM	165.132	58.4
0:02:00-0:03:00	95	20mM	448.177	16.28
0:02:00-0:03:00	98	20mM	116.633	40.2
0:02:00-0:03:00	133	20mM	103.028	58.08
0:02:00-0:03:00	127	20mM	207.435	58.92
0:02:00-0:03:00	128	20mM	145.857	53.28
0:02:00-0:03:00	122	20mM	109.919	57.28
0:02:00-0:03:00	121	20mM	228.253	57.44
0:02:00-0:03:00	115	20mM	101.036	37.12
0:02:00-0:03:00	116	20mM	108.369	51.2
0:02:00-0:03:00	134	20mM	209.04	54.64
0:02:00-0:03:00	5	50mM	281.132	57.16
0:02:00-0:03:00	11	50mM	101.139	19.44
0:02:00-0:03:00	10	50mM	148.143	21.28
0:02:00-0:03:00	16	50mM	132.33	8.68
0:02:00-0:03:00	17	50mM	154.896	59.08
0:02:00-0:03:00	23	50mM	123.111	38.52
0:02:00-0:03:00	22	50mM	118.978	43.08
0:02:00-0:03:00	28	50mM	131.068	36.36
0:02:00-0:03:00	29	50mM	122.787	49.6
0:02:00-0:03:00	39	50mM	175.701	59.8
0:02:00-0:03:00	38	50mM	113.803	32.84
0:02:00-0:03:00	44	50mM	153.14	40.2
0:02:00-0:03:00	51	50mM	160.104	50.68
0:02:00-0:03:00	50	50mM	161.002	52.4
0:02:00-0:03:00	56	50mM	148.229	55.4
0:02:00-0:03:00	59	50mM	133.575	21.12
0:02:00-0:03:00	57	50mM	152.57	58.12
0:02:00-0:03:00	4	50mM	137.088	56.28
0:02:00-0:03:00	64	50mM	162.259	58.36
0:02:00-0:03:00	63	50mM	195.382	54.64
0:02:00-0:03:00	69	50mM	143.059	13.32
0:02:00-0:03:00	73	50mM	102.063	49.44
0:02:00-0:03:00	70	50mM	160.664	59
0:02:00-0:03:00	74	50mM	122.232	55.12
0:02:00-0:03:00	92	50mM	190.969	41.72
0:02:00-0:03:00	85	50mM	235.253	57.72
0:02:00-0:03:00	80	50mM	270.549	57.08
0:02:00-0:03:00	79	50mM	202.987	55.64
0:02:00-0:03:00	111	50mM	147.783	54.96
0:02:00-0:03:00	112	50mM	13.738	60
0:02:00-0:03:00	107	50mM	111.783	49.2
0:02:00-0:03:00	106	50mM	218.928	56.16
0:02:00-0:03:00	100	50mM	48.6273	15.44
0:02:00-0:03:00	101	50mM	112.855	57.16
0:02:00-0:03:00	130	50mM	115.81	50.88
0:02:00-0:03:00	129	50mM	181.054	54.64
0:02:00-0:03:00	123	50mM	210.194	55.16
0:02:00-0:03:00	124	50mM	194.908	57.24
0:02:00-0:03:00	118	50mM	149.158	53.12
0:02:00-0:03:00	117	50mM	170.23	50.04
0:02:00-0:03:00	135	50mM	171.929	54.72
0:02:00-0:03:00	137	50mM	109.061	50.96
0:02:00-0:03:00	6	HC	110.575	37.64
0:02:00-0:03:00	7	HC	96.4056	36.4
0:02:00-0:03:00	12	HC	140.033	43.08
0:02:00-0:03:00	13	HC	72.376	22.88
0:02:00-0:03:00	19	HC	37.5771	6.84
0:02:00-0:03:00	18	HC	219.507	53.92
0:02:00-0:03:00	24	HC	14.9488	60
0:02:00-0:03:00	25	HC	96.8445	47.24
0:02:00-0:03:00	31	HC	143.088	53.6
0:02:00-0:03:00	30	HC	143.111	41.8
0:02:00-0:03:00	35	HC	245.592	46.12
0:02:00-0:03:00	34	HC	90.8489	45.4
0:02:00-0:03:00	40	HC	107.356	43.28
0:02:00-0:03:00	37	HC	156.156	52.84
0:02:00-0:03:00	41	HC	176.607	58.76
0:02:00-0:03:00	48	HC	125.311	33.28
0:02:00-0:03:00	45	HC	112.692	47.08
0:02:00-0:03:00	52	HC	112.2	54
0:02:00-0:03:00	49	HC	99.4081	47.24
0:02:00-0:03:00	55	HC	138.465	43.64
0:02:00-0:03:00	53	HC	398.066	32.2
0:02:00-0:03:00	54	HC	123.864	42.72
0:02:00-0:03:00	58	HC	117.279	45.8
0:02:00-0:03:00	65	HC	164.598	46
0:02:00-0:03:00	66	HC	205.933	51.8
0:02:00-0:03:00	71	HC	288.676	40.96
0:02:00-0:03:00	93	HC	240.258	59.8
0:02:00-0:03:00	75	HC	204.654	51.44
0:02:00-0:03:00	90	HC	208.376	59.04
0:02:00-0:03:00	81	HC	163.649	57.48
0:02:00-0:03:00	82	HC	256.174	54.04
0:02:00-0:03:00	76	HC	182.853	52.36
0:02:00-0:03:00	113	HC	196.536	43.84
0:02:00-0:03:00	108	HC	169.179	56.88
0:02:00-0:03:00	109	HC	13.4882	60
0:02:00-0:03:00	103	HC	147.319	54.52
0:02:00-0:03:00	102	HC	232.05	55.64
0:02:00-0:03:00	96	HC	117.484	24.36
0:02:00-0:03:00	97	HC	251.395	57.36
0:02:00-0:03:00	131	HC	133.472	51.08
0:02:00-0:03:00	132	HC	144.134	52.32
0:02:00-0:03:00	126	HC	164.241	52.48
0:02:00-0:03:00	125	HC	199.71	53.44
0:02:00-0:03:00	119	HC	148.599	59.96
0:02:00-0:03:00	120	HC	16.3835	-
0:02:00-0:03:00	114	HC	98.4126	52.36
0:02:00-0:03:00	136	HC	83.5649	55.72
0:03:00-0:04:00	8	20mM	283.009	57.92
0:03:00-0:04:00	9	20mM	131.748	56.68
0:03:00-0:04:00	15	20mM	114.654	51.88
0:03:00-0:04:00	14	20mM	118.787	12.2
0:03:00-0:04:00	20	20mM	91.0885	4.44
0:03:00-0:04:00	21	20mM	142.098	39.88
0:03:00-0:04:00	27	20mM	9.73537	60
0:03:00-0:04:00	26	20mM	127.726	44.92
0:03:00-0:04:00	36	20mM	86.7348	20.64
0:03:00-0:04:00	33	20mM	134.317	53.24
0:03:00-0:04:00	43	20mM	88.74	39
0:03:00-0:04:00	42	20mM	66.4135	42.92
0:03:00-0:04:00	47	20mM	93.7974	12.08
0:03:00-0:04:00	46	20mM	73.6347	26.36
0:03:00-0:04:00	61	20mM	91.5741	51.12
0:03:00-0:04:00	3	20mM	118.633	56.04
0:03:00-0:04:00	62	20mM	104.042	36.72
0:03:00-0:04:00	68	20mM	184.857	58.44
0:03:00-0:04:00	67	20mM	105.063	49.8
0:03:00-0:04:00	72	20mM	123.154	55.68
0:03:00-0:04:00	94	20mM	111.52	26.76
0:03:00-0:04:00	89	20mM	118.995	57.08
0:03:00-0:04:00	91	20mM	197.326	57.36
0:03:00-0:04:00	86	20mM	97.2907	43.8
0:03:00-0:04:00	84	20mM	85.7521	56.04
0:03:00-0:04:00	83	20mM	80.2663	33.56
0:03:00-0:04:00	77	20mM	141.131	58.56
0:03:00-0:04:00	110	20mM	95.9018	45.64
0:03:00-0:04:00	104	20mM	117.571	47.64
0:03:00-0:04:00	105	20mM	124.56	60
0:03:00-0:04:00	99	20mM	150.955	56.28
0:03:00-0:04:00	95	20mM	469.07	14.12
0:03:00-0:04:00	98	20mM	104.006	43.28
0:03:00-0:04:00	133	20mM	115.898	53.24
0:03:00-0:04:00	127	20mM	187.478	59.36
0:03:00-0:04:00	128	20mM	139.317	57.48
0:03:00-0:04:00	122	20mM	103.102	58.64
0:03:00-0:04:00	121	20mM	218.045	55.72
0:03:00-0:04:00	115	20mM	88.4198	22.04
0:03:00-0:04:00	116	20mM	99.226	55.36
0:03:00-0:04:00	134	20mM	205.553	53.52
0:03:00-0:04:00	5	50mM	233.967	57.48
0:03:00-0:04:00	11	50mM	80.8529	13.92
0:03:00-0:04:00	10	50mM	115.432	37.12
0:03:00-0:04:00	16	50mM	153.59	16.64
0:03:00-0:04:00	17	50mM	204.06	59.32
0:03:00-0:04:00	23	50mM	113.187	39.36
0:03:00-0:04:00	22	50mM	127.716	34.64
0:03:00-0:04:00	28	50mM	96.426	37
0:03:00-0:04:00	29	50mM	102.075	47.96
0:03:00-0:04:00	39	50mM	154.846	53.84
0:03:00-0:04:00	38	50mM	164.324	43.32
0:03:00-0:04:00	44	50mM	132.475	34.2
0:03:00-0:04:00	51	50mM	137.938	57.8
0:03:00-0:04:00	50	50mM	148.402	51.16
0:03:00-0:04:00	56	50mM	146.78	57.36
0:03:00-0:04:00	59	50mM	122.658	36.8
0:03:00-0:04:00	57	50mM	139.801	56.88
0:03:00-0:04:00	4	50mM	130.128	49.32
0:03:00-0:04:00	64	50mM	145.702	54.56
0:03:00-0:04:00	63	50mM	186.673	54.4
0:03:00-0:04:00	69	50mM	151.11	21.44
0:03:00-0:04:00	73	50mM	91.4368	48.76
0:03:00-0:04:00	70	50mM	153.965	58.72
0:03:00-0:04:00	74	50mM	109.637	50.32
0:03:00-0:04:00	92	50mM	163.065	51.6
0:03:00-0:04:00	85	50mM	257.693	59.04
0:03:00-0:04:00	80	50mM	202.298	55.2
0:03:00-0:04:00	79	50mM	159.576	55.24
0:03:00-0:04:00	111	50mM	141.822	46.04
0:03:00-0:04:00	112	50mM	13.2631	47.56
0:03:00-0:04:00	107	50mM	95.1641	59.28
0:03:00-0:04:00	106	50mM	212.59	56.56
0:03:00-0:04:00	100	50mM	48.933	21.44
0:03:00-0:04:00	101	50mM	111.744	57.88
0:03:00-0:04:00	130	50mM	136.995	57.64
0:03:00-0:04:00	129	50mM	139.951	50.92
0:03:00-0:04:00	123	50mM	182.396	52.4
0:03:00-0:04:00	124	50mM	216.429	59.4
0:03:00-0:04:00	118	50mM	128.342	49.52
0:03:00-0:04:00	117	50mM	164.337	51.88
0:03:00-0:04:00	135	50mM	147.491	55.88
0:03:00-0:04:00	137	50mM	117.882	54.84
0:03:00-0:04:00	6	HC	100.15	34.96
0:03:00-0:04:00	7	HC	96.7327	31.56
0:03:00-0:04:00	12	HC	140.01	44.28
0:03:00-0:04:00	13	HC	117.515	47.92
0:03:00-0:04:00	19	HC	40.0242	3.24
0:03:00-0:04:00	18	HC	176.297	51
0:03:00-0:04:00	24	HC	56.8951	56.68
0:03:00-0:04:00	25	HC	100.095	43.84
0:03:00-0:04:00	31	HC	159.956	54.8
0:03:00-0:04:00	30	HC	116.828	55.48
0:03:00-0:04:00	35	HC	315.953	46.4
0:03:00-0:04:00	34	HC	93.249	39.08
0:03:00-0:04:00	40	HC	90.9745	39.8
0:03:00-0:04:00	37	HC	348.099	54.12
0:03:00-0:04:00	41	HC	177.119	59.44
0:03:00-0:04:00	48	HC	130.594	41.04
0:03:00-0:04:00	45	HC	98.4612	52.2
0:03:00-0:04:00	52	HC	134.612	26.76
0:03:00-0:04:00	49	HC	100.407	56.4
0:03:00-0:04:00	55	HC	127.454	52.84
0:03:00-0:04:00	53	HC	331.151	33.76
0:03:00-0:04:00	54	HC	127.365	48.68
0:03:00-0:04:00	58	HC	101.145	49.44
0:03:00-0:04:00	65	HC	147.205	54.24
0:03:00-0:04:00	66	HC	152.14	49.52
0:03:00-0:04:00	71	HC	277.491	49.36
0:03:00-0:04:00	93	HC	224.588	59.16
0:03:00-0:04:00	75	HC	160.712	54.64
0:03:00-0:04:00	90	HC	241.603	59.6
0:03:00-0:04:00	81	HC	142.615	52.52
0:03:00-0:04:00	82	HC	223.574	58.52
0:03:00-0:04:00	76	HC	186.219	55.52
0:03:00-0:04:00	113	HC	204.923	56.28
0:03:00-0:04:00	108	HC	157.902	57.08
0:03:00-0:04:00	109	HC	13.0311	60
0:03:00-0:04:00	103	HC	145.504	57.56
0:03:00-0:04:00	102	HC	216.756	58.32
0:03:00-0:04:00	96	HC	107.346	47.08
0:03:00-0:04:00	97	HC	244.177	57.96
0:03:00-0:04:00	131	HC	119.378	51.76
0:03:00-0:04:00	132	HC	127.188	50.88
0:03:00-0:04:00	126	HC	152.465	45.28
0:03:00-0:04:00	125	HC	219.04	56.32
0:03:00-0:04:00	119	HC	151.393	55.16
0:03:00-0:04:00	120	HC	15.0407	-
0:03:00-0:04:00	114	HC	92.8876	54.08
0:03:00-0:04:00	136	HC	100.797	56
0:04:00-0:05:00	8	20mM	288.118	57.72
0:04:00-0:05:00	9	20mM	96.1231	43.32
0:04:00-0:05:00	15	20mM	115.815	56.68
0:04:00-0:05:00	14	20mM	114.835	24.68
0:04:00-0:05:00	20	20mM	94.0869	0.16
0:04:00-0:05:00	21	20mM	143.636	51.04
0:04:00-0:05:00	27	20mM	65.2897	38.04
0:04:00-0:05:00	26	20mM	119.023	37.08
0:04:00-0:05:00	36	20mM	101.543	39.76
0:04:00-0:05:00	33	20mM	119.893	54.92
0:04:00-0:05:00	43	20mM	82.929	33.56
0:04:00-0:05:00	42	20mM	62.8905	37.48
0:04:00-0:05:00	47	20mM	115.546	8.76
0:04:00-0:05:00	46	20mM	74.1356	21.92
0:04:00-0:05:00	61	20mM	74.7287	60
0:04:00-0:05:00	3	20mM	118.425	56.76
0:04:00-0:05:00	62	20mM	110.103	43.08
0:04:00-0:05:00	68	20mM	162.382	59.36
0:04:00-0:05:00	67	20mM	109.282	44.2
0:04:00-0:05:00	72	20mM	122.321	51.28
0:04:00-0:05:00	94	20mM	100.05	29.48
0:04:00-0:05:00	89	20mM	122.93	32.4
0:04:00-0:05:00	91	20mM	189.256	59.48
0:04:00-0:05:00	86	20mM	96.1145	11.72
0:04:00-0:05:00	84	20mM	82.7058	52.36
0:04:00-0:05:00	83	20mM	76.9615	38.76
0:04:00-0:05:00	77	20mM	170.023	55
0:04:00-0:05:00	110	20mM	86.5414	36.72
0:04:00-0:05:00	104	20mM	121.708	50.04
0:04:00-0:05:00	105	20mM	125.771	57.72
0:04:00-0:05:00	99	20mM	128.416	46.4
0:04:00-0:05:00	95	20mM	472.601	15.92
0:04:00-0:05:00	98	20mM	85.7816	24.04
0:04:00-0:05:00	133	20mM	100.192	57.84
0:04:00-0:05:00	127	20mM	142.807	54.92
0:04:00-0:05:00	128	20mM	154.602	58.64
0:04:00-0:05:00	122	20mM	110.067	57.44
0:04:00-0:05:00	121	20mM	210.011	59
0:04:00-0:05:00	115	20mM	97.6974	58.24
0:04:00-0:05:00	116	20mM	106.823	49.2
0:04:00-0:05:00	134	20mM	174.758	58.44
0:04:00-0:05:00	5	50mM	183.062	54.36
0:04:00-0:05:00	11	50mM	60.2267	5.56
0:04:00-0:05:00	10	50mM	111.836	41.4
0:04:00-0:05:00	16	50mM	148.115	31.68
0:04:00-0:05:00	17	50mM	175.251	58.08
0:04:00-0:05:00	23	50mM	111.216	17.96
0:04:00-0:05:00	22	50mM	121.792	41.16
0:04:00-0:05:00	28	50mM	86.8061	40.04
0:04:00-0:05:00	29	50mM	103.48	38
0:04:00-0:05:00	39	50mM	150.171	42.28
0:04:00-0:05:00	38	50mM	112.367	35.52
0:04:00-0:05:00	44	50mM	131.882	50.68
0:04:00-0:05:00	51	50mM	121.645	54.6
0:04:00-0:05:00	50	50mM	128.081	53.56
0:04:00-0:05:00	56	50mM	149.712	56.96
0:04:00-0:05:00	59	50mM	109.394	35.96
0:04:00-0:05:00	57	50mM	149.854	52.92
0:04:00-0:05:00	4	50mM	115.704	55.68
0:04:00-0:05:00	64	50mM	137.224	56.44
0:04:00-0:05:00	63	50mM	176.81	56.2
0:04:00-0:05:00	69	50mM	156.789	7.16
0:04:00-0:05:00	73	50mM	87.6199	30.56
0:04:00-0:05:00	70	50mM	159.354	60
0:04:00-0:05:00	74	50mM	89.3849	37.36
0:04:00-0:05:00	92	50mM	156.93	55.68
0:04:00-0:05:00	85	50mM	271.016	55.8
0:04:00-0:05:00	80	50mM	191.17	58.84
0:04:00-0:05:00	79	50mM	146.154	50.28
0:04:00-0:05:00	111	50mM	129.129	47.44
0:04:00-0:05:00	112	50mM	13.9737	0.8
0:04:00-0:05:00	107	50mM	92.4624	58.72
0:04:00-0:05:00	106	50mM	172.961	56.04
0:04:00-0:05:00	100	50mM	47.55	36.76
0:04:00-0:05:00	101	50mM	108.656	58
0:04:00-0:05:00	130	50mM	138.701	58.44
0:04:00-0:05:00	129	50mM	127.808	52.04
0:04:00-0:05:00	123	50mM	165.071	50.48
0:04:00-0:05:00	124	50mM	257.708	56.68
0:04:00-0:05:00	118	50mM	118.069	48.88
0:04:00-0:05:00	117	50mM	172.731	14.76
0:04:00-0:05:00	135	50mM	145.975	56.52
0:04:00-0:05:00	137	50mM	120.708	57.72
0:04:00-0:05:00	6	HC	98.7051	42.28
0:04:00-0:05:00	7	HC	96.9023	43.36
0:04:00-0:05:00	12	HC	134.113	54.28
0:04:00-0:05:00	13	HC	124.622	59.24
0:04:00-0:05:00	19	HC	48.9974	14.16
0:04:00-0:05:00	18	HC	77.7097	10.08
0:04:00-0:05:00	24	HC	45.7787	57.2
0:04:00-0:05:00	25	HC	88.6891	50.12
0:04:00-0:05:00	31	HC	156.666	52.44
0:04:00-0:05:00	30	HC	138.508	43.64
0:04:00-0:05:00	35	HC	301.502	55.48
0:04:00-0:05:00	34	HC	91.6565	45.16
0:04:00-0:05:00	40	HC	94.2296	28.76
0:04:00-0:05:00	37	HC	318.222	50.4
0:04:00-0:05:00	41	HC	176.176	58.12
0:04:00-0:05:00	48	HC	117.538	44.84
0:04:00-0:05:00	45	HC	96.9808	44.64
0:04:00-0:05:00	52	HC	98.2345	27.72
0:04:00-0:05:00	49	HC	105.396	56.92
0:04:00-0:05:00	55	HC	101.344	41.8
0:04:00-0:05:00	53	HC	309.812	31.96
0:04:00-0:05:00	54	HC	143.27	48.96
0:04:00-0:05:00	58	HC	92.0133	55.48
0:04:00-0:05:00	65	HC	146.464	54.96
0:04:00-0:05:00	66	HC	165.06	54.12
0:04:00-0:05:00	71	HC	229.477	43.28
0:04:00-0:05:00	93	HC	228.8	59.44
0:04:00-0:05:00	75	HC	146.368	57.56
0:04:00-0:05:00	90	HC	221.219	58.4
0:04:00-0:05:00	81	HC	155.476	45.92
0:04:00-0:05:00	82	HC	178.642	58.28
0:04:00-0:05:00	76	HC	181.395	57.08
0:04:00-0:05:00	113	HC	208.425	15.92
0:04:00-0:05:00	108	HC	155.532	57.76
0:04:00-0:05:00	109	HC	55.5605	57.48
0:04:00-0:05:00	103	HC	141.387	53.24
0:04:00-0:05:00	102	HC	223.599	56.92
0:04:00-0:05:00	96	HC	102.448	46.52
0:04:00-0:05:00	97	HC	223.407	44.36
0:04:00-0:05:00	131	HC	104.521	54.4
0:04:00-0:05:00	132	HC	116.322	42
0:04:00-0:05:00	126	HC	131.794	32.44
0:04:00-0:05:00	125	HC	192.993	54.08
0:04:00-0:05:00	119	HC	128.391	56.72
0:04:00-0:05:00	120	HC	19.1864	-
0:04:00-0:05:00	114	HC	90.7555	49.8
0:04:00-0:05:00	136	HC	88.3605	52.96
0:05:00-0:06:00	8	20mM	324.496	58.84
0:05:00-0:06:00	9	20mM	94.8461	51.8
0:05:00-0:06:00	15	20mM	102.427	56.32
0:05:00-0:06:00	14	20mM	112.89	13.68
0:05:00-0:06:00	20	20mM	96.1346	10.4
0:05:00-0:06:00	21	20mM	146.503	55.28
0:05:00-0:06:00	27	20mM	88.0327	18.08
0:05:00-0:06:00	26	20mM	173.237	9.88
0:05:00-0:06:00	36	20mM	83.5401	40.16
0:05:00-0:06:00	33	20mM	98.8656	56.36
0:05:00-0:06:00	43	20mM	125.385	42.2
0:05:00-0:06:00	42	20mM	57.8375	38.04
0:05:00-0:06:00	47	20mM	117.728	12.36
0:05:00-0:06:00	46	20mM	69.8409	25.8
0:05:00-0:06:00	61	20mM	84.6645	58.64
0:05:00-0:06:00	3	20mM	117.491	55.12
0:05:00-0:06:00	62	20mM	103.025	41.6
0:05:00-0:06:00	68	20mM	167.497	59.08
0:05:00-0:06:00	67	20mM	106.402	54.72
0:05:00-0:06:00	72	20mM	107.58	49.56
0:05:00-0:06:00	94	20mM	116.462	26.12
0:05:00-0:06:00	89	20mM	118.893	33.16
0:05:00-0:06:00	91	20mM	177.298	59.48
0:05:00-0:06:00	86	20mM	81.6831	28.92
0:05:00-0:06:00	84	20mM	80.9012	52.28
0:05:00-0:06:00	83	20mM	84.7231	49.92
0:05:00-0:06:00	77	20mM	146.891	59.76
0:05:00-0:06:00	110	20mM	103.09	56.4
0:05:00-0:06:00	104	20mM	124.209	35.64
0:05:00-0:06:00	105	20mM	127.903	55.92
0:05:00-0:06:00	99	20mM	126.34	49.48
0:05:00-0:06:00	95	20mM	441.353	19.08
0:05:00-0:06:00	98	20mM	90.9482	42.48
0:05:00-0:06:00	133	20mM	108.374	45.48
0:05:00-0:06:00	127	20mM	159.218	57.92
0:05:00-0:06:00	128	20mM	155.145	59.8
0:05:00-0:06:00	122	20mM	99.47	56.16
0:05:00-0:06:00	121	20mM	217.878	58.64
0:05:00-0:06:00	115	20mM	88.9363	53.28
0:05:00-0:06:00	116	20mM	84.7161	51.08
0:05:00-0:06:00	134	20mM	165.442	56.44
0:05:00-0:06:00	5	50mM	173.248	47.32
0:05:00-0:06:00	11	50mM	72.0557	14.48
0:05:00-0:06:00	10	50mM	109.544	43.6
0:05:00-0:06:00	16	50mM	124.691	28.36
0:05:00-0:06:00	17	50mM	168.754	57.48
0:05:00-0:06:00	23	50mM	132.294	48.96
0:05:00-0:06:00	22	50mM	118.6	47.44
0:05:00-0:06:00	28	50mM	81.4845	37.52
0:05:00-0:06:00	29	50mM	100.035	37.24
0:05:00-0:06:00	39	50mM	168.971	21.24
0:05:00-0:06:00	38	50mM	105.497	40.52
0:05:00-0:06:00	44	50mM	138.092	51.64
0:05:00-0:06:00	51	50mM	123.935	44.6
0:05:00-0:06:00	50	50mM	151.999	55.6
0:05:00-0:06:00	56	50mM	138.083	56.56
0:05:00-0:06:00	59	50mM	112.893	36.16
0:05:00-0:06:00	57	50mM	172.499	53.84
0:05:00-0:06:00	4	50mM	130.523	54.12
0:05:00-0:06:00	64	50mM	131.556	57.84
0:05:00-0:06:00	63	50mM	161.367	59.36
0:05:00-0:06:00	69	50mM	131.46	35.56
0:05:00-0:06:00	73	50mM	72.4858	31.16
0:05:00-0:06:00	70	50mM	187.496	59.6
0:05:00-0:06:00	74	50mM	106.478	36.16
0:05:00-0:06:00	92	50mM	146.375	55.84
0:05:00-0:06:00	85	50mM	272.425	55.92
0:05:00-0:06:00	80	50mM	181.259	59
0:05:00-0:06:00	79	50mM	129.335	55.96
0:05:00-0:06:00	111	50mM	144.822	33.24
0:05:00-0:06:00	112	50mM	13.0613	-
0:05:00-0:06:00	107	50mM	87.8666	55.68
0:05:00-0:06:00	106	50mM	194.734	57.6
0:05:00-0:06:00	100	50mM	44.0816	41.44
0:05:00-0:06:00	101	50mM	130.48	55.88
0:05:00-0:06:00	130	50mM	122.588	51.24
0:05:00-0:06:00	129	50mM	117.733	45.16
0:05:00-0:06:00	123	50mM	148.637	55.96
0:05:00-0:06:00	124	50mM	287.642	57.56
0:05:00-0:06:00	118	50mM	114.073	43.52
0:05:00-0:06:00	117	50mM	144.68	54.48
0:05:00-0:06:00	135	50mM	131.79	51.64
0:05:00-0:06:00	137	50mM	108.025	57.52
0:05:00-0:06:00	6	HC	86.0173	25.8
0:05:00-0:06:00	7	HC	113.612	39.08
0:05:00-0:06:00	12	HC	124.847	46.44
0:05:00-0:06:00	13	HC	123.24	52
0:05:00-0:06:00	19	HC	41.0899	13.44
0:05:00-0:06:00	18	HC	133.458	38.8
0:05:00-0:06:00	24	HC	47.8468	59.28
0:05:00-0:06:00	25	HC	78.3171	45.44
0:05:00-0:06:00	31	HC	162.595	49.72
0:05:00-0:06:00	30	HC	155.381	35.28
0:05:00-0:06:00	35	HC	253.716	56.64
0:05:00-0:06:00	34	HC	63.6529	48.76
0:05:00-0:06:00	40	HC	100.638	31.6
0:05:00-0:06:00	37	HC	254.604	56.04
0:05:00-0:06:00	41	HC	166.563	57.4
0:05:00-0:06:00	48	HC	104.823	12.96
0:05:00-0:06:00	45	HC	78.891	33.6
0:05:00-0:06:00	52	HC	90.6088	47.16
0:05:00-0:06:00	49	HC	109.226	48.56
0:05:00-0:06:00	55	HC	90.4864	34.36
0:05:00-0:06:00	53	HC	346.407	34.96
0:05:00-0:06:00	54	HC	134.599	40.6
0:05:00-0:06:00	58	HC	89.367	44.12
0:05:00-0:06:00	65	HC	138.595	56.24
0:05:00-0:06:00	66	HC	146.869	45.2
0:05:00-0:06:00	71	HC	210.461	41
0:05:00-0:06:00	93	HC	241.755	59.92
0:05:00-0:06:00	75	HC	121.491	49.88
0:05:00-0:06:00	90	HC	196.147	57.48
0:05:00-0:06:00	81	HC	148.814	46.48
0:05:00-0:06:00	82	HC	203.444	57.56
0:05:00-0:06:00	76	HC	173.957	54.88
0:05:00-0:06:00	113	HC	169.298	10.28
0:05:00-0:06:00	108	HC	203.052	36.84
0:05:00-0:06:00	109	HC	12.7746	60
0:05:00-0:06:00	103	HC	141.134	51.28
0:05:00-0:06:00	102	HC	230.333	58.36
0:05:00-0:06:00	96	HC	100.54	23.64
0:05:00-0:06:00	97	HC	205.348	52.04
0:05:00-0:06:00	131	HC	98.2113	53
0:05:00-0:06:00	132	HC	124.356	54.56
0:05:00-0:06:00	126	HC	112.873	30.8
0:05:00-0:06:00	125	HC	193.519	57.8
0:05:00-0:06:00	119	HC	123.55	56.8
0:05:00-0:06:00	120	HC	20.0508	-
0:05:00-0:06:00	114	HC	82.5155	51.28
0:05:00-0:06:00	136	HC	77.8066	46.12
Start-0:01:00	8	20mM	153.464	56.32
Start-0:01:00	9	20mM	94.3081	5.72
Start-0:01:00	15	20mM	88.7942	4.84
Start-0:01:00	14	20mM	98.4709	5.2
Start-0:01:00	20	20mM	105.268	28.64
Start-0:01:00	21	20mM	106.579	4.76
Start-0:01:00	27	20mM	39.4289	49.12
Start-0:01:00	26	20mM	215.469	9.52
Start-0:01:00	36	20mM	173.413	31.08
Start-0:01:00	33	20mM	166.628	33.48
Start-0:01:00	43	20mM	100.069	12.08
Start-0:01:00	42	20mM	86.1952	12.44
Start-0:01:00	47	20mM	86.11	11.72
Start-0:01:00	46	20mM	80.259	4
Start-0:01:00	61	20mM	139.228	19.84
Start-0:01:00	3	20mM	109.602	31.04
Start-0:01:00	62	20mM	121.398	14.64
Start-0:01:00	68	20mM	178.12	49.44
Start-0:01:00	67	20mM	121.797	11.32
Start-0:01:00	72	20mM	136.464	21.56
Start-0:01:00	94	20mM	144.987	18.24
Start-0:01:00	89	20mM	121.674	4.72
Start-0:01:00	91	20mM	214.265	51.52
Start-0:01:00	86	20mM	117.205	4.76
Start-0:01:00	84	20mM	119.696	9.4
Start-0:01:00	83	20mM	129.61	8.56
Start-0:01:00	77	20mM	99.6453	1.8
Start-0:01:00	110	20mM	56.9485	49
Start-0:01:00	104	20mM	161.045	4.8
Start-0:01:00	105	20mM	165.177	44.56
Start-0:01:00	99	20mM	246.659	47.52
Start-0:01:00	95	20mM	510.948	29.4
Start-0:01:00	98	20mM	131.504	41.56
Start-0:01:00	133	20mM	131.022	49.36
Start-0:01:00	127	20mM	202.674	51.2
Start-0:01:00	128	20mM	132.186	35.88
Start-0:01:00	122	20mM	140.455	38.36
Start-0:01:00	121	20mM	163.478	53.2
Start-0:01:00	115	20mM	126.921	38.76
Start-0:01:00	116	20mM	115.781	13.48
Start-0:01:00	134	20mM	208.624	42.36
Start-0:01:00	5	50mM	266.857	44.44
Start-0:01:00	11	50mM	37.0258	1.92
Start-0:01:00	10	50mM	98.8079	17.04
Start-0:01:00	16	50mM	77.4861	3.48
Start-0:01:00	17	50mM	123.103	47.44
Start-0:01:00	23	50mM	98.3219	16.4
Start-0:01:00	22	50mM	103.789	10.56
Start-0:01:00	28	50mM	106.099	11.44
Start-0:01:00	29	50mM	138.829	25.08
Start-0:01:00	39	50mM	163.235	42
Start-0:01:00	38	50mM	123.732	17.72
Start-0:01:00	44	50mM	126.002	1.6
Start-0:01:00	51	50mM	171.002	22.24
Start-0:01:00	50	50mM	195.095	34.76
Start-0:01:00	56	50mM	187.041	30.68
Start-0:01:00	59	50mM	126.232	4.76
Start-0:01:00	57	50mM	163.694	49.36
Start-0:01:00	4	50mM	155.981	40
Start-0:01:00	64	50mM	137.855	26.4
Start-0:01:00	63	50mM	184.513	55.52
Start-0:01:00	69	50mM	144.516	12.92
Start-0:01:00	73	50mM	112.324	8.16
Start-0:01:00	70	50mM	159.373	28.88
Start-0:01:00	74	50mM	203.249	42.72
Start-0:01:00	92	50mM	182.547	30.64
Start-0:01:00	85	50mM	251.17	40.64
Start-0:01:00	80	50mM	264.811	44.52
Start-0:01:00	79	50mM	167.17	47.92
Start-0:01:00	111	50mM	174.994	44.4
Start-0:01:00	112	50mM	269.651	55.24
Start-0:01:00	107	50mM	154.295	42.12
Start-0:01:00	106	50mM	220.742	43.2
Start-0:01:00	100	50mM	44.491	19.12
Start-0:01:00	101	50mM	121.616	50.28
Start-0:01:00	130	50mM	139.845	20.64
Start-0:01:00	129	50mM	216.323	37.28
Start-0:01:00	123	50mM	215.276	13.72
Start-0:01:00	124	50mM	366.303	50.52
Start-0:01:00	118	50mM	189.8	31.56
Start-0:01:00	117	50mM	122.381	21.04
Start-0:01:00	135	50mM	127.806	29.64
Start-0:01:00	137	50mM	107.556	39.24
Start-0:01:00	6	HC	161.964	37.28
Start-0:01:00	7	HC	148.705	45.28
Start-0:01:00	12	HC	58.5001	11.08
Start-0:01:00	13	HC	102.67	17.44
Start-0:01:00	19	HC	24.7334	11.48
Start-0:01:00	18	HC	227.454	51.28
Start-0:01:00	24	HC	110.347	22.16
Start-0:01:00	25	HC	126.426	37.56
Start-0:01:00	31	HC	120.791	11.08
Start-0:01:00	30	HC	140.246	9.24
Start-0:01:00	35	HC	115.67	22.96
Start-0:01:00	34	HC	80.3325	40.12
Start-0:01:00	40	HC	73.589	40.08
Start-0:01:00	37	HC	11.9467	60
Start-0:01:00	41	HC	118.608	35.56
Start-0:01:00	48	HC	113.996	20.92
Start-0:01:00	45	HC	146.569	38.2
Start-0:01:00	52	HC	136.275	16.16
Start-0:01:00	49	HC	88.8376	21.44
Start-0:01:00	55	HC	110.678	11.48
Start-0:01:00	53	HC	132.429	51.08
Start-0:01:00	54	HC	127.93	20.48
Start-0:01:00	58	HC	107.697	4.64
Start-0:01:00	65	HC	75.7675	3.88
Start-0:01:00	66	HC	157.063	17.08
Start-0:01:00	71	HC	318.079	26.88
Start-0:01:00	93	HC	344.956	49.24
Start-0:01:00	75	HC	225.196	32.32
Start-0:01:00	90	HC	243.491	49.88
Start-0:01:00	81	HC	187.847	33.76
Start-0:01:00	82	HC	215.163	25.96
Start-0:01:00	76	HC	125.146	16.16
Start-0:01:00	113	HC	185.427	9.96
Start-0:01:00	108	HC	225.054	48.84
Start-0:01:00	109	HC	55.6	36.92
Start-0:01:00	103	HC	160.923	36.96
Start-0:01:00	102	HC	202.314	49.04
Start-0:01:00	96	HC	116.499	18.64
Start-0:01:00	97	HC	233.383	34.56
Start-0:01:00	131	HC	172.848	42.28
Start-0:01:00	132	HC	196.135	45.12
Start-0:01:00	126	HC	158.259	24.84
Start-0:01:00	125	HC	317.33	25.56
Start-0:01:00	119	HC	135.977	48.48
Start-0:01:00	120	HC	15.8897	-
Start-0:01:00	114	HC	87.0768	18.24
Start-0:01:00	136	HC	91.672	30

## Sheet: Fig 2 D
time	fish id	diazepam group (mg/L)	distance	outer duration (s)
Start-0:01:00	1	0	578.996	30.4
0:01:00-0:02:00	1	0	583.657	60
0:02:00-0:03:00	1	0	616.512	55.08
0:03:00-0:04:00	1	0	653.666	53.12
0:04:00-0:05:00	1	0	546.209	54.44
0:05:00-0:06:00	1	0	522.729	60
0:06:00-0:07:00	1	0	527.662	60
0:07:00-0:08:00	1	0	492.187	54.16
0:08:00-0:09:00	1	0	552.057	55.52
0:09:00-0:10:00	1	0	498.323	60
Start-0:01:00	2	0	656.004	51.32
0:01:00-0:02:00	2	0	921.067	54.92
0:02:00-0:03:00	2	0	1053.1	54.2
0:03:00-0:04:00	2	0	966.878	50.32
0:04:00-0:05:00	2	0	788.829	54.28
0:05:00-0:06:00	2	0	800.566	52.84
0:06:00-0:07:00	2	0	772.913	53.68
0:07:00-0:08:00	2	0	754.242	37.92
0:08:00-0:09:00	2	0	685.331	46.72
0:09:00-0:10:00	2	0	616.034	32.04
Start-0:01:00	7	0	671.512	36.8
0:01:00-0:02:00	7	0	626.238	51.8
0:02:00-0:03:00	7	0	708.384	53.64
0:03:00-0:04:00	7	0	789.102	57.36
0:04:00-0:05:00	7	0	937.984	56.16
0:05:00-0:06:00	7	0	927.834	53.24
0:06:00-0:07:00	7	0	953.69	58.32
0:07:00-0:08:00	7	0	953.65	56.2
0:08:00-0:09:00	7	0	858.009	55.32
0:09:00-0:10:00	7	0	929.9	56.64
Start-0:01:00	8	0	717.918	21.92
0:01:00-0:02:00	8	0	870.693	36.32
0:02:00-0:03:00	8	0	745.313	45.52
0:03:00-0:04:00	8	0	591.838	58.88
0:04:00-0:05:00	8	0	591.974	59.8
0:05:00-0:06:00	8	0	609.015	59.28
0:06:00-0:07:00	8	0	552.326	58.6
0:07:00-0:08:00	8	0	596.686	59.76
0:08:00-0:09:00	8	0	602.682	58.28
0:09:00-0:10:00	8	0	528.836	58.48
Start-0:01:00	9	0	475.65	45.52
0:01:00-0:02:00	9	0	459.967	49.24
0:02:00-0:03:00	9	0	573.955	52.92
0:03:00-0:04:00	9	0	281.18	55.28
0:04:00-0:05:00	9	0	277.791	57
0:05:00-0:06:00	9	0	146.996	58.44
0:06:00-0:07:00	9	0	252.448	57.08
0:07:00-0:08:00	9	0	264.597	57.52
0:08:00-0:09:00	9	0	185.079	58.56
0:09:00-0:10:00	9	0	311.298	57
Start-0:01:00	10	0	534.163	57.64
0:01:00-0:02:00	10	0	552.617	59.56
0:02:00-0:03:00	10	0	479.628	58.24
0:03:00-0:04:00	10	0	523.969	51.4
0:04:00-0:05:00	10	0	597.074	53.76
0:05:00-0:06:00	10	0	530.392	55.28
0:06:00-0:07:00	10	0	499.809	53.36
0:07:00-0:08:00	10	0	461.057	54.4
0:08:00-0:09:00	10	0	441.274	56.2
0:09:00-0:10:00	10	0	489.916	31.24
Start-0:01:00	15	0	579.183	20.28
0:01:00-0:02:00	15	0	684.877	17.96
0:02:00-0:03:00	15	0	748.987	22.84
0:03:00-0:04:00	15	0	674.714	32.16
0:04:00-0:05:00	15	0	608.221	48.64
0:05:00-0:06:00	15	0	720.506	53.64
0:06:00-0:07:00	15	0	867.225	56.72
0:07:00-0:08:00	15	0	910.388	57.72
0:08:00-0:09:00	15	0	865.99	58.16
0:09:00-0:10:00	15	0	823.283	58.92
Start-0:01:00	16	0	425.98	41.24
0:01:00-0:02:00	16	0	440.892	54.48
0:02:00-0:03:00	16	0	437.774	55.4
0:03:00-0:04:00	16	0	364.034	56.52
0:04:00-0:05:00	16	0	339.414	51.6
0:05:00-0:06:00	16	0	353.828	55.64
0:06:00-0:07:00	16	0	310.764	51.8
0:07:00-0:08:00	16	0	395.154	56.04
0:08:00-0:09:00	16	0	408.834	52.48
0:09:00-0:10:00	16	0	381.778	56.8
Start-0:01:00	17	0	602.246	35.6
0:01:00-0:02:00	17	0	631.787	43.84
0:02:00-0:03:00	17	0	669.21	48.92
0:03:00-0:04:00	17	0	648.223	54.12
0:04:00-0:05:00	17	0	743.481	53.6
0:05:00-0:06:00	17	0	836.512	55.8
0:06:00-0:07:00	17	0	855.846	58.76
0:07:00-0:08:00	17	0	781.992	60
0:08:00-0:09:00	17	0	811.996	59.68
0:09:00-0:10:00	17	0	730.346	58.52
Start-0:01:00	18	0	341.039	30.48
0:01:00-0:02:00	18	0	437.615	50.36
0:02:00-0:03:00	18	0	556.53	51.36
0:03:00-0:04:00	18	0	517.243	58.84
0:04:00-0:05:00	18	0	495.615	55.48
0:05:00-0:06:00	18	0	428.688	57.88
0:06:00-0:07:00	18	0	431.205	57.68
0:07:00-0:08:00	18	0	438.887	53.04
0:08:00-0:09:00	18	0	358.083	58.8
0:09:00-0:10:00	18	0	361.513	54.36
Start-0:01:00	23	0	679.04	53.48
0:01:00-0:02:00	23	0	628.735	60
0:02:00-0:03:00	23	0	563.694	60
0:03:00-0:04:00	23	0	609.812	56.2
0:04:00-0:05:00	23	0	532.913	58.96
0:05:00-0:06:00	23	0	490.56	57.68
0:06:00-0:07:00	23	0	532.916	55
0:07:00-0:08:00	23	0	532.478	54.88
0:08:00-0:09:00	23	0	474.818	54.32
0:09:00-0:10:00	23	0	473.03	55
Start-0:01:00	24	0	307.813	12.48
0:01:00-0:02:00	24	0	384.905	45.08
0:02:00-0:03:00	24	0	463.024	51.8
0:03:00-0:04:00	24	0	729.284	53.92
0:04:00-0:05:00	24	0	693.057	54.2
0:05:00-0:06:00	24	0	605.808	55.8
0:06:00-0:07:00	24	0	475.334	55.28
0:07:00-0:08:00	24	0	620.92	57.08
0:08:00-0:09:00	24	0	697.565	52.76
0:09:00-0:10:00	24	0	631.277	54.64
Start-0:01:00	25	0	532.084	13.64
0:01:00-0:02:00	25	0	503.238	47.76
0:02:00-0:03:00	25	0	499.062	54.2
0:03:00-0:04:00	25	0	527.598	55.4
0:04:00-0:05:00	25	0	452.681	56.04
0:05:00-0:06:00	25	0	476.429	58.08
0:06:00-0:07:00	25	0	479.929	55.52
0:07:00-0:08:00	25	0	506.342	50.32
0:08:00-0:09:00	25	0	419.568	47.08
0:09:00-0:10:00	25	0	416.854	49.88
Start-0:01:00	26	0	411.379	59.76
0:01:00-0:02:00	26	0	485.826	60
0:02:00-0:03:00	26	0	560.981	57.04
0:03:00-0:04:00	26	0	529.344	58.08
0:04:00-0:05:00	26	0	562.714	53.48
0:05:00-0:06:00	26	0	569.503	54.6
0:06:00-0:07:00	26	0	578.565	56.88
0:07:00-0:08:00	26	0	507.464	54.72
0:08:00-0:09:00	26	0	536.623	50.6
0:09:00-0:10:00	26	0	553.822	56.16
Start-0:01:00	31	0	597.42	24.84
0:01:00-0:02:00	31	0	647.986	52.6
0:02:00-0:03:00	31	0	641.121	56.76
0:03:00-0:04:00	31	0	634.664	54.52
0:04:00-0:05:00	31	0	562.046	54.4
0:05:00-0:06:00	31	0	567.384	53.64
0:06:00-0:07:00	31	0	586.784	57.16
0:07:00-0:08:00	31	0	517.931	59.24
0:08:00-0:09:00	31	0	498.946	52.28
0:09:00-0:10:00	31	0	507.763	57.88
Start-0:01:00	32	0	624.952	38.84
0:01:00-0:02:00	32	0	704.678	57
0:02:00-0:03:00	32	0	819.643	55.2
0:03:00-0:04:00	32	0	743.459	54.68
0:04:00-0:05:00	32	0	652.931	58
0:05:00-0:06:00	32	0	816.825	56.8
0:06:00-0:07:00	32	0	856.164	56.32
0:07:00-0:08:00	32	0	834.372	58.12
0:08:00-0:09:00	32	0	898.379	56.04
0:09:00-0:10:00	32	0	973.693	57
Start-0:01:00	33	0	542.469	47.8
0:01:00-0:02:00	33	0	624.691	59.24
0:02:00-0:03:00	33	0	619.216	58.88
0:03:00-0:04:00	33	0	502.944	50.64
0:04:00-0:05:00	33	0	486.51	60
0:05:00-0:06:00	33	0	451.027	60
0:06:00-0:07:00	33	0	451.225	53.8
0:07:00-0:08:00	33	0	407.077	55.44
0:08:00-0:09:00	33	0	369.087	54.48
0:09:00-0:10:00	33	0	361.382	60
Start-0:01:00	34	0	567.989	24.68
0:01:00-0:02:00	34	0	584.579	48.48
0:02:00-0:03:00	34	0	586.381	51.28
0:03:00-0:04:00	34	0	578.126	51.6
0:04:00-0:05:00	34	0	525.045	53.64
0:05:00-0:06:00	34	0	524.559	54.36
0:06:00-0:07:00	34	0	484.513	53.88
0:07:00-0:08:00	34	0	460.219	56.24
0:08:00-0:09:00	34	0	442.748	56.12
0:09:00-0:10:00	34	0	451.069	55.72
Start-0:01:00	39	0	527.199	39.28
0:01:00-0:02:00	39	0	445.1	55.64
0:02:00-0:03:00	39	0	460.328	59.24
0:03:00-0:04:00	39	0	394.583	57.28
0:04:00-0:05:00	39	0	388.579	57.76
0:05:00-0:06:00	39	0	377.159	57.76
0:06:00-0:07:00	39	0	323.782	56.64
0:07:00-0:08:00	39	0	347.761	56.96
0:08:00-0:09:00	39	0	397.73	58.52
0:09:00-0:10:00	39	0	316.289	59.24
Start-0:01:00	40	0	379.899	11.16
0:01:00-0:02:00	40	0	285.164	10.24
0:02:00-0:03:00	40	0	562.178	32.36
0:03:00-0:04:00	40	0	325.21	43.92
0:04:00-0:05:00	40	0	559.897	32.48
0:05:00-0:06:00	40	0	504.121	45.24
0:06:00-0:07:00	40	0	616.434	43.16
0:07:00-0:08:00	40	0	543.557	49.92
0:08:00-0:09:00	40	0	338	50.12
0:09:00-0:10:00	40	0	401.634	49.64
Start-0:01:00	41	0	564.613	37.24
0:01:00-0:02:00	41	0	643.779	58.04
0:02:00-0:03:00	41	0	586.37	58.36
0:03:00-0:04:00	41	0	536.741	57.36
0:04:00-0:05:00	41	0	635.82	56.92
0:05:00-0:06:00	41	0	558.596	58.64
0:06:00-0:07:00	41	0	574.571	54.72
0:07:00-0:08:00	41	0	542.878	56.6
0:08:00-0:09:00	41	0	523.795	58.68
0:09:00-0:10:00	41	0	473.12	56.08
Start-0:01:00	42	0	545.153	43.28
0:01:00-0:02:00	42	0	572.754	53.68
0:02:00-0:03:00	42	0	487.721	59.8
0:03:00-0:04:00	42	0	475.276	56.88
0:04:00-0:05:00	42	0	476.358	59.6
0:05:00-0:06:00	42	0	565.113	56.72
0:06:00-0:07:00	42	0	475.827	58.76
0:07:00-0:08:00	42	0	530.641	57.76
0:08:00-0:09:00	42	0	552.496	56.08
0:09:00-0:10:00	42	0	537.964	57.28
Start-0:01:00	47	0	828.219	42.12
0:01:00-0:02:00	47	0	810.619	55.28
0:02:00-0:03:00	47	0	678.886	58.6
0:03:00-0:04:00	47	0	735.071	55.36
0:04:00-0:05:00	47	0	754.822	55.48
0:05:00-0:06:00	47	0	658.42	59.28
0:06:00-0:07:00	47	0	803.98	58.76
0:07:00-0:08:00	47	0	756.711	59.76
0:08:00-0:09:00	47	0	816.612	58.8
0:09:00-0:10:00	47	0	923.544	58.76
Start-0:01:00	48	0	509.592	16.04
0:01:00-0:02:00	48	0	469.01	45.6
0:02:00-0:03:00	48	0	481.717	58.04
0:03:00-0:04:00	48	0	487.501	56.76
0:04:00-0:05:00	48	0	580.568	57.48
0:05:00-0:06:00	48	0	530.302	57.28
0:06:00-0:07:00	48	0	525.221	56.84
0:07:00-0:08:00	48	0	605.748	59.08
0:08:00-0:09:00	48	0	604.961	50.36
0:09:00-0:10:00	48	0	762.065	31.44
Start-0:01:00	49	0	317.68	47.52
0:01:00-0:02:00	49	0	504.404	50.72
0:02:00-0:03:00	49	0	654.253	54.36
0:03:00-0:04:00	49	0	690.349	59.76
0:04:00-0:05:00	49	0	637.912	58.64
0:05:00-0:06:00	49	0	631.027	59.04
0:06:00-0:07:00	49	0	617.184	47.28
0:07:00-0:08:00	49	0	549.955	52.16
0:08:00-0:09:00	49	0	593.89	57.92
0:09:00-0:10:00	49	0	425.015	32.44
Start-0:01:00	3	5	390.039	41.16
0:01:00-0:02:00	3	5	465.231	44.68
0:02:00-0:03:00	3	5	401.99	56.6
0:03:00-0:04:00	3	5	401.201	55.24
0:04:00-0:05:00	3	5	354.136	55.4
0:05:00-0:06:00	3	5	252.864	57.64
0:06:00-0:07:00	3	5	291.852	55.44
0:07:00-0:08:00	3	5	240.991	57.96
0:08:00-0:09:00	3	5	231.986	58.04
0:09:00-0:10:00	3	5	219.694	57.76
Start-0:01:00	4	5	481.055	37.6
0:01:00-0:02:00	4	5	537.63	40.76
0:02:00-0:03:00	4	5	329.174	31.96
0:03:00-0:04:00	4	5	228.428	18.36
0:04:00-0:05:00	4	5	279.465	28.52
0:05:00-0:06:00	4	5	249.71	21.08
0:06:00-0:07:00	4	5	396.384	17.84
0:07:00-0:08:00	4	5	444.571	37.24
0:08:00-0:09:00	4	5	122.747	9.88
0:09:00-0:10:00	4	5	173.43	10.08
Start-0:01:00	5	5	897.519	42.6
0:01:00-0:02:00	5	5	995.773	31.6
0:02:00-0:03:00	5	5	956.16	45.52
0:03:00-0:04:00	5	5	1116.71	43.28
0:04:00-0:05:00	5	5	1065.66	46.4
0:05:00-0:06:00	5	5	947.05	36.28
0:06:00-0:07:00	5	5	892.581	37.56
0:07:00-0:08:00	5	5	762.078	28.08
0:08:00-0:09:00	5	5	822.29	33.88
0:09:00-0:10:00	5	5	723.643	39.16
Start-0:01:00	6	5	803.22	42.32
0:01:00-0:02:00	6	5	939.619	46.56
0:02:00-0:03:00	6	5	988.387	47
0:03:00-0:04:00	6	5	1052.09	44
0:04:00-0:05:00	6	5	1007.9	43.88
0:05:00-0:06:00	6	5	1042.11	41.56
0:06:00-0:07:00	6	5	892.569	42.68
0:07:00-0:08:00	6	5	841.551	40.72
0:08:00-0:09:00	6	5	722.818	34.92
0:09:00-0:10:00	6	5	642.11	37.12
Start-0:01:00	11	5	707.964	43.56
0:01:00-0:02:00	11	5	722.315	50.24
0:02:00-0:03:00	11	5	662.46	48
0:03:00-0:04:00	11	5	551.417	57.52
0:04:00-0:05:00	11	5	497.249	51.72
0:05:00-0:06:00	11	5	574.636	47.04
0:06:00-0:07:00	11	5	572.273	39.32
0:07:00-0:08:00	11	5	524.177	43.08
0:08:00-0:09:00	11	5	344.051	43.2
0:09:00-0:10:00	11	5	280.195	32.64
Start-0:01:00	12	5	254.843	16.12
0:01:00-0:02:00	12	5	404.194	12.44
0:02:00-0:03:00	12	5	570.313	2.72
0:03:00-0:04:00	12	5	618.475	6.04
0:04:00-0:05:00	12	5	599.151	9.4
0:05:00-0:06:00	12	5	552.37	3.4
0:06:00-0:07:00	12	5	551.471	12.32
0:07:00-0:08:00	12	5	501.977	7.72
0:08:00-0:09:00	12	5	429.428	7.32
0:09:00-0:10:00	12	5	446.126	10.92
Start-0:01:00	13	5	862.107	41.72
0:01:00-0:02:00	13	5	1083.82	41.72
0:02:00-0:03:00	13	5	1243.51	47.68
0:03:00-0:04:00	13	5	1268.53	47.92
0:04:00-0:05:00	13	5	1389.93	47.8
0:05:00-0:06:00	13	5	1448.98	43.68
0:06:00-0:07:00	13	5	1408.46	41.88
0:07:00-0:08:00	13	5	1314.76	41.2
0:08:00-0:09:00	13	5	1356.85	47.24
0:09:00-0:10:00	13	5	1365.14	40.28
Start-0:01:00	14	5	623.95	42
0:01:00-0:02:00	14	5	773.932	54.72
0:02:00-0:03:00	14	5	828.861	56.56
0:03:00-0:04:00	14	5	903.995	55.8
0:04:00-0:05:00	14	5	882.333	55.44
0:05:00-0:06:00	14	5	843.959	54.16
0:06:00-0:07:00	14	5	837.634	57.04
0:07:00-0:08:00	14	5	838.915	56.8
0:08:00-0:09:00	14	5	699.657	58.28
0:09:00-0:10:00	14	5	801.958	57.12
Start-0:01:00	19	5	653.688	41.48
0:01:00-0:02:00	19	5	821.183	52.84
0:02:00-0:03:00	19	5	789.638	53.04
0:03:00-0:04:00	19	5	904.346	55.6
0:04:00-0:05:00	19	5	890.922	56.68
0:05:00-0:06:00	19	5	904.302	55.24
0:06:00-0:07:00	19	5	815.78	57.72
0:07:00-0:08:00	19	5	724.945	58.04
0:08:00-0:09:00	19	5	788.522	58.96
0:09:00-0:10:00	19	5	690.839	58.8
Start-0:01:00	20	5	519.599	44.2
0:01:00-0:02:00	20	5	687.384	51.64
0:02:00-0:03:00	20	5	682.792	49.96
0:03:00-0:04:00	20	5	591.917	53.48
0:04:00-0:05:00	20	5	473.648	49.2
0:05:00-0:06:00	20	5	378.8	44.64
0:06:00-0:07:00	20	5	287.023	41.2
0:07:00-0:08:00	20	5	397.807	52.92
0:08:00-0:09:00	20	5	310.444	43.04
0:09:00-0:10:00	20	5	303.9	53.44
Start-0:01:00	21	5	335.769	44.6
0:01:00-0:02:00	21	5	410.036	56.04
0:02:00-0:03:00	21	5	449.314	50.44
0:03:00-0:04:00	21	5	477.473	50.44
0:04:00-0:05:00	21	5	528.974	58.16
0:05:00-0:06:00	21	5	477.325	49.88
0:06:00-0:07:00	21	5	417.632	50.28
0:07:00-0:08:00	21	5	422.666	51.12
0:08:00-0:09:00	21	5	354.667	54.4
0:09:00-0:10:00	21	5	309.931	56.28
Start-0:01:00	22	5	556.526	49.36
0:01:00-0:02:00	22	5	568.094	55.68
0:02:00-0:03:00	22	5	562.046	57.28
0:03:00-0:04:00	22	5	475.32	60
0:04:00-0:05:00	22	5	454.31	60
0:05:00-0:06:00	22	5	473.832	59.08
0:06:00-0:07:00	22	5	674.069	57.2
0:07:00-0:08:00	22	5	620.764	60
0:08:00-0:09:00	22	5	499.891	57.64
0:09:00-0:10:00	22	5	557.109	53.92
Start-0:01:00	27	5	505.244	39.56
0:01:00-0:02:00	27	5	689.3	42.24
0:02:00-0:03:00	27	5	776.5	51.4
0:03:00-0:04:00	27	5	707.399	58.8
0:04:00-0:05:00	27	5	739.86	54.2
0:05:00-0:06:00	27	5	744.322	57.8
0:06:00-0:07:00	27	5	661.517	53.4
0:07:00-0:08:00	27	5	645.474	55.6
0:08:00-0:09:00	27	5	609.872	53.52
0:09:00-0:10:00	27	5	624.738	51.36
Start-0:01:00	28	5	674.223	46.8
0:01:00-0:02:00	28	5	747.31	53.84
0:02:00-0:03:00	28	5	609.722	57.04
0:03:00-0:04:00	28	5	592.357	49.48
0:04:00-0:05:00	28	5	620.875	55.28
0:05:00-0:06:00	28	5	652.077	50.64
0:06:00-0:07:00	28	5	597.765	50.24
0:07:00-0:08:00	28	5	595.187	49.24
0:08:00-0:09:00	28	5	614.876	50.44
0:09:00-0:10:00	28	5	616.522	50.6
Start-0:01:00	29	5	775.484	35.96
0:01:00-0:02:00	29	5	105.517	3.36
0:02:00-0:03:00	29	5	526.027	47.32
0:03:00-0:04:00	29	5	441.271	45.76
0:04:00-0:05:00	29	5	398.234	49.24
0:05:00-0:06:00	29	5	556.166	51.56
0:06:00-0:07:00	29	5	1155.05	49.32
0:07:00-0:08:00	29	5	1222.34	54.48
0:08:00-0:09:00	29	5	649.548	56.64
0:09:00-0:10:00	29	5	67.5957	21.4
Start-0:01:00	30	5	548.547	51.68
0:01:00-0:02:00	30	5	627.693	47.76
0:02:00-0:03:00	30	5	752.324	56.32
0:03:00-0:04:00	30	5	797.653	58.04
0:04:00-0:05:00	30	5	891.946	56.08
0:05:00-0:06:00	30	5	901.299	56.12
0:06:00-0:07:00	30	5	886.742	55.76
0:07:00-0:08:00	30	5	897.556	57.48
0:08:00-0:09:00	30	5	931.712	56.6
0:09:00-0:10:00	30	5	877.787	57.76
Start-0:01:00	35	5	311.323	13.68
0:01:00-0:02:00	35	5	311.654	50.68
0:02:00-0:03:00	35	5	263.999	51.6
0:03:00-0:04:00	35	5	151.494	55.8
0:04:00-0:05:00	35	5	252.82	52.88
0:05:00-0:06:00	35	5	160.942	56.12
0:06:00-0:07:00	35	5	29.1595	60
0:07:00-0:08:00	35	5	263.701	52.76
0:08:00-0:09:00	35	5	249.526	54.32
0:09:00-0:10:00	35	5	56.6013	60
Start-0:01:00	36	5	1179.88	31.32
0:01:00-0:02:00	36	5	1133.42	33.4
0:02:00-0:03:00	36	5	1099.2	32.48
0:03:00-0:04:00	36	5	1054.52	28.68
0:04:00-0:05:00	36	5	1047.43	27.28
0:05:00-0:06:00	36	5	1056.27	32.48
0:06:00-0:07:00	36	5	1055.02	27.68
0:07:00-0:08:00	36	5	1062.89	28.28
0:08:00-0:09:00	36	5	1001.61	32.88
0:09:00-0:10:00	36	5	953.709	28.4
Start-0:01:00	37	5	862.508	48.44
0:01:00-0:02:00	37	5	933.777	51.44
0:02:00-0:03:00	37	5	1029.49	45.64
0:03:00-0:04:00	37	5	1088.88	48.08
0:04:00-0:05:00	37	5	1073.97	51.92
0:05:00-0:06:00	37	5	1107.85	56.68
0:06:00-0:07:00	37	5	1047.93	55.92
0:07:00-0:08:00	37	5	1058.04	53.6
0:08:00-0:09:00	37	5	1058.44	56.04
0:09:00-0:10:00	37	5	1073.56	59.2
Start-0:01:00	38	5	473.644	37.88
0:01:00-0:02:00	38	5	538.727	60
0:02:00-0:03:00	38	5	446.301	60
0:03:00-0:04:00	38	5	414.323	55.76
0:04:00-0:05:00	38	5	603.974	52.8
0:05:00-0:06:00	38	5	582.043	59.32
0:06:00-0:07:00	38	5	508.387	60
0:07:00-0:08:00	38	5	424.695	59.76
0:08:00-0:09:00	38	5	487.216	60
0:09:00-0:10:00	38	5	500.862	58.68
Start-0:01:00	43	5	301.071	8.16
0:01:00-0:02:00	43	5	178.449	0.96
0:02:00-0:03:00	43	5	168.084	1.72
0:03:00-0:04:00	43	5	190.068	4.16
0:04:00-0:05:00	43	5	186.901	4.88
0:05:00-0:06:00	43	5	186.574	0.36
0:06:00-0:07:00	43	5	386.052	12.08
0:07:00-0:08:00	43	5	379.091	23.12
0:08:00-0:09:00	43	5	450.843	12.56
0:09:00-0:10:00	43	5	363.056	22.48
Start-0:01:00	44	5	458.283	41.2
0:01:00-0:02:00	44	5	552.049	48.52
0:02:00-0:03:00	44	5	559.037	50.76
0:03:00-0:04:00	44	5	641.311	52.68
0:04:00-0:05:00	44	5	624.917	54.48
0:05:00-0:06:00	44	5	860.188	54.88
0:06:00-0:07:00	44	5	854.727	54.4
0:07:00-0:08:00	44	5	816.13	54.48
0:08:00-0:09:00	44	5	771.819	54.28
0:09:00-0:10:00	44	5	797.577	57.12
Start-0:01:00	45	5	666.517	40.56
0:01:00-0:02:00	45	5	741.702	49.76
0:02:00-0:03:00	45	5	689.211	47.64
0:03:00-0:04:00	45	5	623.094	51.96
0:04:00-0:05:00	45	5	310.836	54.68
0:05:00-0:06:00	45	5	322.325	49.6
0:06:00-0:07:00	45	5	198.48	36.84
0:07:00-0:08:00	45	5	208.76	53.48
0:08:00-0:09:00	45	5	206.772	53.64
0:09:00-0:10:00	45	5	169.518	58.24
Start-0:01:00	46	5	712.832	32.4
0:01:00-0:02:00	46	5	1133.3	40.72
0:02:00-0:03:00	46	5	529.901	38.52
0:03:00-0:04:00	46	5	252.675	18.2
0:04:00-0:05:00	46	5	470.69	25.12
0:05:00-0:06:00	46	5	367.107	42.6
0:06:00-0:07:00	46	5	437.85	42.72
0:07:00-0:08:00	46	5	526.993	46.04
0:08:00-0:09:00	46	5	534.843	55.68
0:09:00-0:10:00	46	5	400.28	36.68
Start-0:01:00	50	5	508.755	26.56
0:01:00-0:02:00	50	5	526.509	33.2
0:02:00-0:03:00	50	5	703.576	33.36
0:03:00-0:04:00	50	5	651.994	40.8
0:04:00-0:05:00	50	5	608.644	42.92
0:05:00-0:06:00	50	5	485.655	48.4
0:06:00-0:07:00	50	5	423.507	46.6
0:07:00-0:08:00	50	5	565.747	44.96
0:08:00-0:09:00	50	5	534.156	44.52
0:09:00-0:10:00	50	5	547.677	44.76
