# Supplementary material for: Sustained Effects of Developmental Exposure to Ethanol on Zebrafish Anxiety-Like Behaviour
Source: PLoS One. 2016 Feb 10;11(2):e0148425. doi: 10.1371/journal.pone.0148425 (PMC4749633; doi:10.1371/journal.pone.0148425)
Supplement: S3 Fig — (XLSX) [file pone.0148425.s003.xlsx]

## Sheet: Fig 3A, B, C
time	fish id	group	distance	bottom duration (s)
Start00:01:00	1	HC	186.783	60
0:01:0000:02:00	1	HC	213.4	60
0:02:0000:03:00	1	HC	210.049	58.96
0:03:0000:04:00	1	HC	235.959	55.6
0:04:0000:05:00	1	HC	225.958	52.56
Start00:01:00	2	20mM	273.739	31.12
0:01:0000:02:00	2	20mM	232.991	33.4
0:02:0000:03:00	2	20mM	206.092	41.32
0:03:0000:04:00	2	20mM	240.134	41.4
0:04:0000:05:00	2	20mM	283.155	37
Start00:01:00	3	20mM	203.504	57
0:01:0000:02:00	3	20mM	213.059	51.84
0:02:0000:03:00	3	20mM	242.948	34.24
0:03:0000:04:00	3	20mM	261.462	29.52
0:04:0000:05:00	3	20mM	276.005	42.28
Start00:01:00	4	50mM	373.234	37.92
0:01:0000:02:00	4	50mM	301.434	25.8
0:02:0000:03:00	4	50mM	355.66	26.32
0:03:0000:04:00	4	50mM	415.918	27.64
0:04:0000:05:00	4	50mM	430.564	23
Start00:01:00	5	50mM	495.206	59.64
0:01:0000:02:00	5	50mM	457.106	43.16
0:02:0000:03:00	5	50mM	386.335	53.6
0:03:0000:04:00	5	50mM	397.038	54.56
0:04:0000:05:00	5	50mM	432.463	51.44
Start00:01:00	6	HC	161.175	58.88
0:01:0000:02:00	6	HC	240.917	42.32
0:02:0000:03:00	6	HC	285.469	36.84
0:03:0000:04:00	6	HC	266.378	37.48
0:04:0000:05:00	6	HC	247.871	44.96
Start00:01:00	7	HC	58.7587	60
0:01:0000:02:00	7	HC	152.737	60
0:02:0000:03:00	7	HC	189.757	60
0:03:0000:04:00	7	HC	247.381	59.44
0:04:0000:05:00	7	HC	271.524	59.76
Start00:01:00	8	20mM	263.958	60
0:01:0000:02:00	8	20mM	198.466	10.76
0:02:0000:03:00	8	20mM	24.5742	0
0:03:0000:04:00	8	20mM	150.765	7.36
0:04:0000:05:00	8	20mM	349.81	24.84
Start00:01:00	9	20mM	196.217	59.68
0:01:0000:02:00	9	20mM	243.044	60
0:02:0000:03:00	9	20mM	287.032	43.08
0:03:0000:04:00	9	20mM	270.175	42.16
0:04:0000:05:00	9	20mM	249.01	48.72
Start00:01:00	10	50mM	175.772	54.28
0:01:0000:02:00	10	50mM	209.799	35.32
0:02:0000:03:00	10	50mM	209.095	32
0:03:0000:04:00	10	50mM	187.003	16.36
0:04:0000:05:00	10	50mM	163.317	19.28
Start00:01:00	11	50mM	299.22	60
0:01:0000:02:00	11	50mM	311.927	47.08
0:02:0000:03:00	11	50mM	400.261	34.92
0:03:0000:04:00	11	50mM	463.583	14.28
0:04:0000:05:00	11	50mM	339.251	28.32
Start00:01:00	12	HC	83.1614	60
0:01:0000:02:00	12	HC	92.0492	59.24
0:02:0000:03:00	12	HC	221.991	60
0:03:0000:04:00	12	HC	341.506	36.28
0:04:0000:05:00	12	HC	326.969	39.28
Start00:01:00	13	HC	156.756	51.12
0:01:0000:02:00	13	HC	210.351	47.28
0:02:0000:03:00	13	HC	308.373	19.68
0:03:0000:04:00	13	HC	340.384	18.08
0:04:0000:05:00	13	HC	274.619	6.72
Start00:01:00	14	20mM	253.946	60
0:01:0000:02:00	14	20mM	255.406	59.2
0:02:0000:03:00	14	20mM	285.042	54.32
0:03:0000:04:00	14	20mM	326.964	49.6
0:04:0000:05:00	14	20mM	299.635	57.88
Start00:01:00	15	20mM	103.929	55.28
0:01:0000:02:00	15	20mM	187.117	21.08
0:02:0000:03:00	15	20mM	203.628	12.4
0:03:0000:04:00	15	20mM	226.976	12.84
0:04:0000:05:00	15	20mM	278.846	9.04
Start00:01:00	16	50mM	45.5446	60
0:01:0000:02:00	16	50mM	171.016	46.44
0:02:0000:03:00	16	50mM	228.17	39.24
0:03:0000:04:00	16	50mM	236.445	52.2
0:04:0000:05:00	16	50mM	357.608	32.16
Start00:01:00	17	50mM	190.48	60
0:01:0000:02:00	17	50mM	215.759	60
0:02:0000:03:00	17	50mM	228.661	58.76
0:03:0000:04:00	17	50mM	269.384	56.92
0:04:0000:05:00	17	50mM	284.847	38.68
Start00:01:00	18	HC	419.966	52.08
0:01:0000:02:00	18	HC	562.424	29.56
0:02:0000:03:00	18	HC	455.91	36.72
0:03:0000:04:00	18	HC	476.201	34.88
0:04:0000:05:00	18	HC	501.689	42.04
Start00:01:00	19	HC	150.679	41.96
0:01:0000:02:00	19	HC	171.229	43.28
0:02:0000:03:00	19	HC	193.638	42.84
0:03:0000:04:00	19	HC	218.073	19.32
0:04:0000:05:00	19	HC	210.56	12.04
Start00:01:00	20	20mM	168.202	42.2
0:01:0000:02:00	20	20mM	288.168	33.76
0:02:0000:03:00	20	20mM	232.568	48.56
0:03:0000:04:00	20	20mM	285.363	54.84
0:04:0000:05:00	20	20mM	283.297	60
Start00:01:00	21	20mM	298.805	60
0:01:0000:02:00	21	20mM	279.308	60
0:02:0000:03:00	21	20mM	452.482	60
0:03:0000:04:00	21	20mM	426.984	60
0:04:0000:05:00	21	20mM	396.085	58.56
Start00:01:00	22	50mM	299.777	48.6
0:01:0000:02:00	22	50mM	270.731	15.44
0:02:0000:03:00	22	50mM	356.336	9.76
0:03:0000:04:00	22	50mM	367.03	6.88
0:04:0000:05:00	22	50mM	340.908	7.16
Start00:01:00	23	50mM	267.398	58.84
0:01:0000:02:00	23	50mM	352.916	53.56
0:02:0000:03:00	23	50mM	317.998	46.6
0:03:0000:04:00	23	50mM	333.777	39.24
0:04:0000:05:00	23	50mM	457.726	11.96
Start00:01:00	24	HC	263.008	53.32
0:01:0000:02:00	24	HC	192.394	60
0:02:0000:03:00	24	HC	243.698	56.08
0:03:0000:04:00	24	HC	245.525	46.24
0:04:0000:05:00	24	HC	256.255	37.32
Start00:01:00	25	HC	234.148	42.96
0:01:0000:02:00	25	HC	305.414	24.88
0:02:0000:03:00	25	HC	310.497	29.76
0:03:0000:04:00	25	HC	349.139	9.24
0:04:0000:05:00	25	HC	260.424	23.56
Start00:01:00	26	20mM	208.681	60
0:01:0000:02:00	26	20mM	324.106	27.24
0:02:0000:03:00	26	20mM	386.067	30.76
0:03:0000:04:00	26	20mM	371.225	52.52
0:04:0000:05:00	26	20mM	345.153	35
Start00:01:00	27	20mM	97.8869	60
0:01:0000:02:00	27	20mM	193.778	55.12
0:02:0000:03:00	27	20mM	15.7485	60
0:03:0000:04:00	27	20mM	14.9599	60
0:04:0000:05:00	27	20mM	14.5852	60
Start00:01:00	28	50mM	237.759	60
0:01:0000:02:00	28	50mM	250.906	60
0:02:0000:03:00	28	50mM	282.176	48.24
0:03:0000:04:00	28	50mM	261.194	57.44
0:04:0000:05:00	28	50mM	305.694	30.28
Start00:01:00	29	50mM	255.034	40.6
0:01:0000:02:00	29	50mM	311.024	9.72
0:02:0000:03:00	29	50mM	326.556	36.84
0:03:0000:04:00	29	50mM	271.936	41.2
0:04:0000:05:00	29	50mM	346.801	29.24
Start00:01:00	30	HC	218.677	59.88
0:01:0000:02:00	30	HC	281.17	56.88
0:02:0000:03:00	30	HC	353.442	22.12
0:03:0000:04:00	30	HC	398.796	24.32
0:04:0000:05:00	30	HC	364.77	31.36
Start00:01:00	31	HC	194.995	57.44
0:01:0000:02:00	31	HC	301.964	55.72
0:02:0000:03:00	31	HC	359.346	31.88
0:03:0000:04:00	31	HC	407.437	18.76
0:04:0000:05:00	31	HC	386.964	34
Start00:01:00	32	50mM	106.599	51.88
0:01:0000:02:00	32	50mM	119.144	43.36
0:02:0000:03:00	32	50mM	126.915	40.96
0:03:0000:04:00	32	50mM	139.685	43.84
0:04:0000:05:00	32	50mM	147.655	48.08
Start00:01:00	33	20mM	285.32	48.44
0:01:0000:02:00	33	20mM	284.972	34.88
0:02:0000:03:00	33	20mM	282.921	39.2
0:03:0000:04:00	33	20mM	378.312	19.44
0:04:0000:05:00	33	20mM	458.636	4.28
Start00:01:00	34	HC	16.9245	60
0:01:0000:02:00	34	HC	18.5562	60
0:02:0000:03:00	34	HC	243.431	60
0:03:0000:04:00	34	HC	213.149	60
0:04:0000:05:00	34	HC	167.078	59.36
Start00:01:00	35	HC	342.611	60
0:01:0000:02:00	35	HC	310.099	59.56
0:02:0000:03:00	35	HC	382.161	50.24
0:03:0000:04:00	35	HC	341.187	59.56
0:04:0000:05:00	35	HC	485.56	49.24
Start00:01:00	36	20mM	286.024	60
0:01:0000:02:00	36	20mM	286.226	53.84
0:02:0000:03:00	36	20mM	310.299	41.96
0:03:0000:04:00	36	20mM	264.429	36.76
0:04:0000:05:00	36	20mM	273.36	44.16
Start00:01:00	37	HC	153.832	59.76
0:01:0000:02:00	37	HC	246.535	59.84
0:02:0000:03:00	37	HC	274.777	53.72
0:03:0000:04:00	37	HC	19.9534	60
0:04:0000:05:00	37	HC	18.9212	60
Start00:01:00	38	50mM	246.54	50.12
0:01:0000:02:00	38	50mM	349.093	23.64
0:02:0000:03:00	38	50mM	342.249	37.24
0:03:0000:04:00	38	50mM	350.635	20.28
0:04:0000:05:00	38	50mM	308.098	29.48
Start00:01:00	39	50mM	307.574	58.08
0:01:0000:02:00	39	50mM	366.58	47.36
0:02:0000:03:00	39	50mM	550.983	26.32
0:03:0000:04:00	39	50mM	507.073	32.48
0:04:0000:05:00	39	50mM	361.312	53.48
Start00:01:00	40	HC	357.711	53.6
0:01:0000:02:00	40	HC	365.488	23.72
0:02:0000:03:00	40	HC	417.96	19.8
0:03:0000:04:00	40	HC	376.488	24.52
0:04:0000:05:00	40	HC	415.355	43.72
Start00:01:00	41	HC	415.594	60
0:01:0000:02:00	41	HC	421.809	60
0:02:0000:03:00	41	HC	425.57	60
0:03:0000:04:00	41	HC	394.509	60
0:04:0000:05:00	41	HC	364.996	56.64
Start00:01:00	42	20mM	163.03	60
0:01:0000:02:00	42	20mM	174.25	60
0:02:0000:03:00	42	20mM	216.421	52.92
0:03:0000:04:00	42	20mM	196.047	56.48
0:04:0000:05:00	42	20mM	204.079	54.16
Start00:01:00	43	20mM	323.276	46.16
0:01:0000:02:00	43	20mM	348.59	21.04
0:02:0000:03:00	43	20mM	351.359	17.64
0:03:0000:04:00	43	20mM	477.96	10.48
0:04:0000:05:00	43	20mM	614.913	1.96
Start00:01:00	44	50mM	347.508	54.4
0:01:0000:02:00	44	50mM	345.016	42.8
0:02:0000:03:00	44	50mM	594.632	17.4
0:03:0000:04:00	44	50mM	396.888	58.6
0:04:0000:05:00	44	50mM	366.259	49.8
Start00:01:00	45	HC	231.448	60
0:01:0000:02:00	45	HC	227.043	60
0:02:0000:03:00	45	HC	281.652	37.72
0:03:0000:04:00	45	HC	264.603	42.12
0:04:0000:05:00	45	HC	377.608	15.8
Start00:01:00	46	20mM	262.475	53.2
0:01:0000:02:00	46	20mM	299.989	25.4
0:02:0000:03:00	46	20mM	280.937	27
0:03:0000:04:00	46	20mM	256.738	34.04
0:04:0000:05:00	46	20mM	271.286	35.92
Start00:01:00	47	20mM	270.965	60
0:01:0000:02:00	47	20mM	346.212	44.32
0:02:0000:03:00	47	20mM	395.272	40.16
0:03:0000:04:00	47	20mM	419.278	42.88
0:04:0000:05:00	47	20mM	460.409	36.68
Start00:01:00	48	HC	262.821	58.76
0:01:0000:02:00	48	HC	361.501	22.52
0:02:0000:03:00	48	HC	349.123	18.8
0:03:0000:04:00	48	HC	362.33	29.92
0:04:0000:05:00	48	HC	230.882	47.8
Start00:01:00	49	HC	173.5	60
0:01:0000:02:00	49	HC	181.067	60
0:02:0000:03:00	49	HC	233.237	38.88
0:03:0000:04:00	49	HC	288.908	20.56
0:04:0000:05:00	49	HC	312.526	23.72
Start00:01:00	50	50mM	296.893	60
0:01:0000:02:00	50	50mM	296.645	60
0:02:0000:03:00	50	50mM	231.313	60
0:03:0000:04:00	50	50mM	384.376	32.28
0:04:0000:05:00	50	50mM	384.574	23.28
Start00:01:00	51	50mM	183.953	59.72
0:01:0000:02:00	51	50mM	285.797	56.64
0:02:0000:03:00	51	50mM	317.151	32.6
0:03:0000:04:00	51	50mM	296.23	42.16
0:04:0000:05:00	51	50mM	359.428	13.6
Start00:01:00	52	HC	293.225	60
0:01:0000:02:00	52	HC	373.594	45.8
0:02:0000:03:00	52	HC	393.821	50.12
0:03:0000:04:00	52	HC	330.028	49.56
0:04:0000:05:00	52	HC	414.306	32.88
Start00:01:00	53	HC	423.303	59.76
0:01:0000:02:00	53	HC	57.7335	60
0:02:0000:03:00	53	HC	394.893	60
0:03:0000:04:00	53	HC	613.754	60
0:04:0000:05:00	53	HC	701.765	60
Start00:01:00	54	HC	348.413	60
0:01:0000:02:00	54	HC	383.839	47
0:02:0000:03:00	54	HC	400.438	42.08
0:03:0000:04:00	54	HC	413.979	42.68
0:04:0000:05:00	54	HC	452.188	25.8
Start00:01:00	55	HC	295.309	60
0:01:0000:02:00	55	HC	385.485	60
0:02:0000:03:00	55	HC	327.283	56.24
0:03:0000:04:00	55	HC	285.449	52.92
0:04:0000:05:00	55	HC	364.853	50.6
Start00:01:00	56	50mM	329.906	60
0:01:0000:02:00	56	50mM	423.255	45.96
0:02:0000:03:00	56	50mM	485.05	44.96
0:03:0000:04:00	56	50mM	476.166	43
0:04:0000:05:00	56	50mM	478.09	31.36
Start00:01:00	57	50mM	281.674	60
0:01:0000:02:00	57	50mM	265.583	60
0:02:0000:03:00	57	50mM	298.874	43.4
0:03:0000:04:00	57	50mM	374.216	28.2
0:04:0000:05:00	57	50mM	388.141	24.32
Start00:01:00	58	HC	151.379	60
0:01:0000:02:00	58	HC	192.145	57.4
0:02:0000:03:00	58	HC	248.925	38.36
0:03:0000:04:00	58	HC	232.291	39.04
0:04:0000:05:00	58	HC	246.698	46.6
Start00:01:00	59	50mM	263.011	58.8
0:01:0000:02:00	59	50mM	311.566	36.08
0:02:0000:03:00	59	50mM	318.28	31.68
0:03:0000:04:00	59	50mM	327.737	29.92
0:04:0000:05:00	59	50mM	299.013	50.56
Start00:01:00	60	HC	348.806	59.56
0:01:0000:02:00	60	HC	308.464	60
0:02:0000:03:00	60	HC	393.322	56.88
0:03:0000:04:00	60	HC	381.629	53.72
0:04:0000:05:00	60	HC	396.198	48.44
Start00:01:00	61	20mM	229.547	46.32
0:01:0000:02:00	61	20mM	267.039	31.88
0:02:0000:03:00	61	20mM	250.921	31.76
0:03:0000:04:00	61	20mM	292.19	12.04
0:04:0000:05:00	61	20mM	321.755	19.8
Start00:01:00	62	20mM	247.378	30.28
0:01:0000:02:00	62	20mM	187.185	58.24
0:02:0000:03:00	62	20mM	175.54	57.76
0:03:0000:04:00	62	20mM	196.906	60
0:04:0000:05:00	62	20mM	191.599	55.52
Start00:01:00	63	50mM	448.104	58.72
0:01:0000:02:00	63	50mM	293.987	58.76
0:02:0000:03:00	63	50mM	275.194	57.48
0:03:0000:04:00	63	50mM	262.311	58.8
0:04:0000:05:00	63	50mM	326.804	56.24
Start00:01:00	64	50mM	311.666	44.12
0:01:0000:02:00	64	50mM	350.944	8.44
0:02:0000:03:00	64	50mM	327.301	6.04
0:03:0000:04:00	64	50mM	352.945	3.48
0:04:0000:05:00	64	50mM	386.297	8.4
Start00:01:00	65	HC	236.963	60
0:01:0000:02:00	65	HC	271.254	47.48
0:02:0000:03:00	65	HC	244.267	57.64
0:03:0000:04:00	65	HC	285.625	44.44
0:04:0000:05:00	65	HC	354.834	34.84
Start00:01:00	66	HC	47.3046	60
0:01:0000:02:00	66	HC	256.041	53.16
0:02:0000:03:00	66	HC	324.471	46.04
0:03:0000:04:00	66	HC	276.274	43.64
0:04:0000:05:00	66	HC	341.907	42.84
Start00:01:00	67	20mM	365.624	55.84
0:01:0000:02:00	67	20mM	511.039	16.6
0:02:0000:03:00	67	20mM	562.197	29.08
0:03:0000:04:00	67	20mM	503.987	26.28
0:04:0000:05:00	67	20mM	532.797	22.4
Start00:01:00	68	20mM	426.277	54.24
0:01:0000:02:00	68	20mM	404.341	56.76
0:02:0000:03:00	68	20mM	518.493	36.72
0:03:0000:04:00	68	20mM	510.609	15.12
0:04:0000:05:00	68	20mM	507.098	48.2
Start00:01:00	69	50mM	335.579	49.2
0:01:0000:02:00	69	50mM	301.25	47.84
0:02:0000:03:00	69	50mM	301.188	52.44
0:03:0000:04:00	69	50mM	328.071	38.4
0:04:0000:05:00	69	50mM	438.631	24.48
Start00:01:00	70	50mM	371.815	20.84
0:01:0000:02:00	70	50mM	337.207	10.56
0:02:0000:03:00	70	50mM	314.165	45.04
0:03:0000:04:00	70	50mM	289.594	54.84
0:04:0000:05:00	70	50mM	355.381	40.12
Start00:01:00	71	HC	360.217	59.12
0:01:0000:02:00	71	HC	529.151	34.28
0:02:0000:03:00	71	HC	501.583	19.96
0:03:0000:04:00	71	HC	502.095	16.2
0:04:0000:05:00	71	HC	467.33	25.92
Start00:01:00	72	20mM	211.983	60
0:01:0000:02:00	72	20mM	214.334	54.24
0:02:0000:03:00	72	20mM	250.746	45.36
0:03:0000:04:00	72	20mM	195.874	42.08
0:04:0000:05:00	72	20mM	309.179	27.2
Start00:01:00	73	50mM	256.035	41.52
0:01:0000:02:00	73	50mM	269.335	32.12
0:02:0000:03:00	73	50mM	285.719	30.28
0:03:0000:04:00	73	50mM	235.377	38.96
0:04:0000:05:00	73	50mM	225.268	40.84
Start00:01:00	74	50mM	442.241	48.96
0:01:0000:02:00	74	50mM	559.192	11.44
0:02:0000:03:00	74	50mM	507.032	14.56
0:03:0000:04:00	74	50mM	403.572	28.52
0:04:0000:05:00	74	50mM	362.357	25.28
Start00:01:00	75	HC	294.343	59.2
0:01:0000:02:00	75	HC	461.131	32.24
0:02:0000:03:00	75	HC	605.571	9.08
0:03:0000:04:00	75	HC	718.227	1.24
0:04:0000:05:00	75	HC	704.18	17.52
Start00:01:00	76	HC	299.451	60
0:01:0000:02:00	76	HC	433.02	46.52
0:02:0000:03:00	76	HC	564.612	26.88
0:03:0000:04:00	76	HC	510.408	21.72
0:04:0000:05:00	76	HC	399.743	50.24
Start00:01:00	77	20mM	281.072	57.32
0:01:0000:02:00	77	20mM	335.605	43.24
0:02:0000:03:00	77	20mM	334.754	53.36
0:03:0000:04:00	77	20mM	359.091	38.52
0:04:0000:05:00	77	20mM	379.846	42.16
Start00:01:00	78	20mM	505.622	60
0:01:0000:02:00	78	20mM	580.035	60
0:02:0000:03:00	78	20mM	567.382	60
0:03:0000:04:00	78	20mM	480.695	60
0:04:0000:05:00	78	20mM	491.685	59.56
Start00:01:00	79	50mM	330.398	60
0:01:0000:02:00	79	50mM	346.757	48.08
0:02:0000:03:00	79	50mM	435.841	38.48
0:03:0000:04:00	79	50mM	378.548	41.36
0:04:0000:05:00	79	50mM	371.45	50.4
Start00:01:00	80	50mM	437.869	31.84
0:01:0000:02:00	80	50mM	468.072	33.84
0:02:0000:03:00	80	50mM	506.589	33.08
0:03:0000:04:00	80	50mM	515.281	34.16
0:04:0000:05:00	80	50mM	491.213	37.48
Start00:01:00	81	HC	354.59	53.16
0:01:0000:02:00	81	HC	403.489	16.92
0:02:0000:03:00	81	HC	440.447	24.2
0:03:0000:04:00	81	HC	422.969	14
0:04:0000:05:00	81	HC	498.728	1.76
Start00:01:00	82	HC	360.57	60
0:01:0000:02:00	82	HC	403.826	45.12
0:02:0000:03:00	82	HC	417.506	57.16
0:03:0000:04:00	82	HC	431.193	47.92
0:04:0000:05:00	82	HC	378.137	46.76
Start00:01:00	83	20mM	286.718	52.12
0:01:0000:02:00	83	20mM	335.661	32.76
0:02:0000:03:00	83	20mM	371.969	18.8
0:03:0000:04:00	83	20mM	359.182	16.04
0:04:0000:05:00	83	20mM	352.063	25.8
Start00:01:00	84	20mM	238.372	60
0:01:0000:02:00	84	20mM	285.684	52.92
0:02:0000:03:00	84	20mM	414.276	14.68
0:03:0000:04:00	84	20mM	392.98	14.92
0:04:0000:05:00	84	20mM	405.071	15.44
Start00:01:00	85	50mM	463.742	54.08
0:01:0000:02:00	85	50mM	535.126	32.36
0:02:0000:03:00	85	50mM	553.66	28.6
0:03:0000:04:00	85	50mM	535.534	19.84
0:04:0000:05:00	85	50mM	503.05	25.72
Start00:01:00	86	20mM	248.015	59.48
0:01:0000:02:00	86	20mM	310.508	56.92
0:02:0000:03:00	86	20mM	373.988	35.2
0:03:0000:04:00	86	20mM	275.72	58.92
0:04:0000:05:00	86	20mM	298.778	42.76
Start00:01:00	87	HC	260.321	60
0:01:0000:02:00	87	HC	316.449	48.48
0:02:0000:03:00	87	HC	428.424	24.76
0:03:0000:04:00	87	HC	429.939	21.04
0:04:0000:05:00	87	HC	364.285	42.16
Start00:01:00	88	20mM	368.81	58.92
0:01:0000:02:00	88	20mM	521.798	44.64
0:02:0000:03:00	88	20mM	483.443	52.6
0:03:0000:04:00	88	20mM	416.133	44.6
0:04:0000:05:00	88	20mM	559.036	16.44
Start00:01:00	89	20mM	245.2	52.64
0:01:0000:02:00	89	20mM	274.202	24
0:02:0000:03:00	89	20mM	295.697	18.84
0:03:0000:04:00	89	20mM	278.586	51.92
0:04:0000:05:00	89	20mM	350.75	39.56
Start00:01:00	90	HC	435.827	53.12
0:01:0000:02:00	90	HC	455.971	49.56
0:02:0000:03:00	90	HC	406.997	43.2
0:03:0000:04:00	90	HC	477.784	22.6
0:04:0000:05:00	90	HC	414.47	48.36
Start00:01:00	91	20mM	278.553	60
0:01:0000:02:00	91	20mM	290.412	58.76
0:02:0000:03:00	91	20mM	395.583	49.8
0:03:0000:04:00	91	20mM	436.03	17.4
0:04:0000:05:00	91	20mM	375.252	11.24
Start00:01:00	92	50mM	258.612	59.32
0:01:0000:02:00	92	50mM	278.467	52
0:02:0000:03:00	92	50mM	324.954	31.88
0:03:0000:04:00	92	50mM	351.678	38.32
0:04:0000:05:00	92	50mM	382.152	45.56
Start00:01:00	93	HC	273.838	60
0:01:0000:02:00	93	HC	270.827	41.96
0:02:0000:03:00	93	HC	365.073	22.36
0:03:0000:04:00	93	HC	402.998	13.52
0:04:0000:05:00	93	HC	482.43	14.04
Start00:01:00	94	20mM	309.574	60
0:01:0000:02:00	94	20mM	328.14	40.12
0:02:0000:03:00	94	20mM	341.297	33.88
0:03:0000:04:00	94	20mM	402.346	50.84
0:04:0000:05:00	94	20mM	313.943	25.84
Start00:01:00	95	20mM	337.051	56.24
0:01:0000:02:00	95	20mM	620.609	46
0:02:0000:03:00	95	20mM	530.169	54.4
0:03:0000:04:00	95	20mM	559.385	57.84
0:04:0000:05:00	95	20mM	415.638	56.52
Start00:01:00	96	HC	265.976	60
0:01:0000:02:00	96	HC	254.121	58.48
0:02:0000:03:00	96	HC	269.285	56.16
0:03:0000:04:00	96	HC	307.29	33.4
0:04:0000:05:00	96	HC	286.749	42.16
Start00:01:00	97	HC	592.111	59.24
0:01:0000:02:00	97	HC	514.422	59.8
0:02:0000:03:00	97	HC	459.385	55.92
0:03:0000:04:00	97	HC	376.334	53.56
0:04:0000:05:00	97	HC	299.651	58.84
Start00:01:00	98	20mM	314.101	56.52
0:01:0000:02:00	98	20mM	306.062	59.36
0:02:0000:03:00	98	20mM	250.042	59.2
0:03:0000:04:00	98	20mM	336.837	42.92
0:04:0000:05:00	98	20mM	327.541	44.84
Start00:01:00	99	20mM	423.129	28.48
0:01:0000:02:00	99	20mM	470.762	25.24
0:02:0000:03:00	99	20mM	486.913	40.8
0:03:0000:04:00	99	20mM	493.208	29.84
0:04:0000:05:00	99	20mM	506.847	1.32
Start00:01:00	100	50mM	115.992	27.84
0:01:0000:02:00	100	50mM	145.476	20.84
0:02:0000:03:00	100	50mM	132.419	32.96
0:03:0000:04:00	100	50mM	124.579	37.88
0:04:0000:05:00	100	50mM	129.949	32.24
Start00:01:00	101	50mM	210.619	54.32
0:01:0000:02:00	101	50mM	183.94	54.56
0:02:0000:03:00	101	50mM	189.564	51.16
0:03:0000:04:00	101	50mM	202.77	37.88
0:04:0000:05:00	101	50mM	200.128	28.12
Start00:01:00	102	HC	363.527	56.28
0:01:0000:02:00	102	HC	686.727	9.6
0:02:0000:03:00	102	HC	583.136	20.64
0:03:0000:04:00	102	HC	393.073	47.92
0:04:0000:05:00	102	HC	465.391	28.2
Start00:01:00	103	HC	221.7	60
0:01:0000:02:00	103	HC	217.556	60
0:02:0000:03:00	103	HC	273.98	60
0:03:0000:04:00	103	HC	305.539	44.44
0:04:0000:05:00	103	HC	442.249	17.52
Start00:01:00	104	20mM	297.124	60
0:01:0000:02:00	104	20mM	332.954	41.68
0:02:0000:03:00	104	20mM	376.936	22.32
0:03:0000:04:00	104	20mM	347.968	26.88
0:04:0000:05:00	104	20mM	332.288	53.24
Start00:01:00	105	20mM	385.891	38.08
0:01:0000:02:00	105	20mM	494.499	17.28
0:02:0000:03:00	105	20mM	453.794	7.56
0:03:0000:04:00	105	20mM	488.878	23.64
0:04:0000:05:00	105	20mM	312.929	27.28
Start00:01:00	106	50mM	304.182	59.68
0:01:0000:02:00	106	50mM	242.698	60
0:02:0000:03:00	106	50mM	322.914	54.28
0:03:0000:04:00	106	50mM	341.075	38.32
0:04:0000:05:00	106	50mM	250.616	51.92
Start00:01:00	107	50mM	293.894	34.72
0:01:0000:02:00	107	50mM	327.919	10.92
0:02:0000:03:00	107	50mM	342.531	8.48
0:03:0000:04:00	107	50mM	335.914	6.04
0:04:0000:05:00	107	50mM	415.233	6.32
Start00:01:00	108	HC	374.564	32.28
0:01:0000:02:00	108	HC	460.962	34.16
0:02:0000:03:00	108	HC	377.024	51.16
0:03:0000:04:00	108	HC	479.48	29.52
0:04:0000:05:00	108	HC	556.494	13.68
Start00:01:00	109	HC	184.752	60
0:01:0000:02:00	109	HC	242.39	60
0:02:0000:03:00	109	HC	292.779	57.6
0:03:0000:04:00	109	HC	305.347	60
0:04:0000:05:00	109	HC	320.087	47.96
Start00:01:00	110	20mM	138.727	30.72
0:01:0000:02:00	110	20mM	185.922	29.64
0:02:0000:03:00	110	20mM	233.085	15.04
0:03:0000:04:00	110	20mM	228.178	31.28
0:04:0000:05:00	110	20mM	231.613	48.52
Start00:01:00	111	50mM	228.082	60
0:01:0000:02:00	111	50mM	270.884	60
0:02:0000:03:00	111	50mM	329.306	60
0:03:0000:04:00	111	50mM	391.332	56.76
0:04:0000:05:00	111	50mM	363.491	49.64
Start00:01:00	112	50mM	545.34	60
0:01:0000:02:00	112	50mM	524.082	60
0:02:0000:03:00	112	50mM	449.764	60
0:03:0000:04:00	112	50mM	610.152	60
0:04:0000:05:00	112	50mM	648.688	60
Start00:01:00	113	HC	251.626	60
0:01:0000:02:00	113	HC	315.584	48.76
0:02:0000:03:00	113	HC	386.31	44
0:03:0000:04:00	113	HC	387.927	48.36
0:04:0000:05:00	113	HC	355.57	35.8
Start00:01:00	114	HC	206.768	60
0:01:0000:02:00	114	HC	230.59	54.6
0:02:0000:03:00	114	HC	260.354	51.36
0:03:0000:04:00	114	HC	318.093	52.72
0:04:0000:05:00	114	HC	343.716	27.6
Start00:01:00	115	20mM	183.847	60
0:01:0000:02:00	115	20mM	218.844	56.24
0:02:0000:03:00	115	20mM	294.015	24.76
0:03:0000:04:00	115	20mM	215.458	23.56
0:04:0000:05:00	115	20mM	221.877	13
Start00:01:00	116	20mM	314.402	37.56
0:01:0000:02:00	116	20mM	317.329	9.84
0:02:0000:03:00	116	20mM	399.396	23.52
0:03:0000:04:00	116	20mM	309.854	53.64
0:04:0000:05:00	116	20mM	338.809	24.48
Start00:01:00	117	50mM	245.544	23.76
0:01:0000:02:00	117	50mM	260.484	16.28
0:02:0000:03:00	117	50mM	282.167	13.72
0:03:0000:04:00	117	50mM	288.052	10.2
0:04:0000:05:00	117	50mM	272.572	10.2
Start00:01:00	118	50mM	249.223	57.12
0:01:0000:02:00	118	50mM	355.92	35.04
0:02:0000:03:00	118	50mM	357.695	37.52
0:03:0000:04:00	118	50mM	440.114	23.44
0:04:0000:05:00	118	50mM	491.755	18.96
Start00:01:00	119	HC	158.36	54.4
0:01:0000:02:00	119	HC	323.611	35.72
0:02:0000:03:00	119	HC	314.453	31.6
0:03:0000:04:00	119	HC	391.921	15.92
0:04:0000:05:00	119	HC	23.184	60
Start00:01:00	120	HC	78.2902	60
0:01:0000:02:00	120	HC	113.577	45.6
0:02:0000:03:00	120	HC	88.1091	15.16
0:03:0000:04:00	120	HC	73.4489	16.52
0:04:0000:05:00	120	HC	97.8605	19.52
Start00:01:00	121	20mM	331.327	60
0:01:0000:02:00	121	20mM	533.21	25.84
0:02:0000:03:00	121	20mM	553.289	26.68
0:03:0000:04:00	121	20mM	580.296	7.92
0:04:0000:05:00	121	20mM	578.14	31.8
Start00:01:00	122	20mM	303.838	41.52
0:01:0000:02:00	122	20mM	326.646	18.92
0:02:0000:03:00	122	20mM	381.027	16.28
0:03:0000:04:00	122	20mM	366.423	14.92
0:04:0000:05:00	122	20mM	292.338	36.64
Start00:01:00	123	50mM	463.729	42.72
0:01:0000:02:00	123	50mM	487.729	24.8
0:02:0000:03:00	123	50mM	564.23	8.24
0:03:0000:04:00	123	50mM	633.615	8.12
0:04:0000:05:00	123	50mM	548.386	14.72
Start00:01:00	124	50mM	505.223	60
0:01:0000:02:00	124	50mM	653.962	60
0:02:0000:03:00	124	50mM	570.808	60
0:03:0000:04:00	124	50mM	492.711	60
0:04:0000:05:00	124	50mM	422.594	53.56
Start00:01:00	125	HC	386.01	57.96
0:01:0000:02:00	125	HC	397.312	57.92
0:02:0000:03:00	125	HC	430.294	52.52
0:03:0000:04:00	125	HC	530.005	21.64
0:04:0000:05:00	125	HC	461.544	25.92
Start00:01:00	126	HC	287.588	60
0:01:0000:02:00	126	HC	323.217	58.8
0:02:0000:03:00	126	HC	410.793	25.56
0:03:0000:04:00	126	HC	404.332	25
0:04:0000:05:00	126	HC	328.356	32.56
Start00:01:00	127	20mM	303.993	60
0:01:0000:02:00	127	20mM	356.192	37.88
0:02:0000:03:00	127	20mM	399.875	21.28
0:03:0000:04:00	127	20mM	360.895	24
0:04:0000:05:00	127	20mM	312.834	46.88
Start00:01:00	128	20mM	283.318	59.92
0:01:0000:02:00	128	20mM	339.674	45
0:02:0000:03:00	128	20mM	452.629	18.44
0:03:0000:04:00	128	20mM	474.649	19.36
0:04:0000:05:00	128	20mM	429.018	11.56
Start00:01:00	129	50mM	394.696	57.64
0:01:0000:02:00	129	50mM	439.743	44.56
0:02:0000:03:00	129	50mM	446.908	41.2
0:03:0000:04:00	129	50mM	349.307	57.88
0:04:0000:05:00	129	50mM	443.842	35.32
Start00:01:00	130	50mM	227.918	52.08
0:01:0000:02:00	130	50mM	273.57	50.44
0:02:0000:03:00	130	50mM	318.08	41.44
0:03:0000:04:00	130	50mM	362.885	18.28
0:04:0000:05:00	130	50mM	359.727	29.64
Start00:01:00	131	HC	308.924	60
0:01:0000:02:00	131	HC	213.636	60
0:02:0000:03:00	131	HC	99.9785	60
0:03:0000:04:00	131	HC	141.02	60
0:04:0000:05:00	131	HC	277.057	59.76
Start00:01:00	132	HC	214.706	60
0:01:0000:02:00	132	HC	194.58	58.32
0:02:0000:03:00	132	HC	211.275	60
0:03:0000:04:00	132	HC	330.627	30.56
0:04:0000:05:00	132	HC	379.613	15.4
Start00:01:00	133	20mM	314.853	40.64
0:01:0000:02:00	133	20mM	349.855	11.32
0:02:0000:03:00	133	20mM	350.762	5.48
0:03:0000:04:00	133	20mM	307.336	5.56
0:04:0000:05:00	133	20mM	329.158	10.44
Start00:01:00	134	20mM	243.102	57.12
0:01:0000:02:00	134	20mM	293.109	43.6
0:02:0000:03:00	134	20mM	316.372	23.48
0:03:0000:04:00	134	20mM	307.914	21.4
0:04:0000:05:00	134	20mM	422.304	12.6
Start00:01:00	135	50mM	274.716	60
0:01:0000:02:00	135	50mM	309.986	54.68
0:02:0000:03:00	135	50mM	384.781	15.56
0:03:0000:04:00	135	50mM	425.284	31.44
0:04:0000:05:00	135	50mM	347.886	29.56
Start00:01:00	136	HC	135.789	60
0:01:0000:02:00	136	HC	204.388	39.24
0:02:0000:03:00	136	HC	199.474	41.68
0:03:0000:04:00	136	HC	201.939	37.36
0:04:0000:05:00	136	HC	258.556	44.44
Start00:01:00	137	50mM	224.899	47.44
0:01:0000:02:00	137	50mM	262.55	49.16
0:02:0000:03:00	137	50mM	257.563	35.24
0:03:0000:04:00	137	50mM	271.54	27.36
0:04:0000:05:00	137	50mM	296.65	13

## Sheet: Fig 3 D
time	id	diazepam group (mg/L)	distance	bottom duration (s)
0:02:00-0:03:00	1	0	349.529	55.2
0:03:00-0:04:00	1	0	388.898	56.92
0:01:00-0:02:00	1	0	370.909	48.68
0:04:00-0:05:00	1	0	505.12	38.56
Start-0:01:00	1	0	253.302	60
Start-0:01:00	6	0	344.001	60
0:01:00-0:02:00	6	0	432.223	60
0:02:00-0:03:00	6	0	559.472	44.08
0:03:00-0:04:00	6	0	617.297	20.6
0:04:00-0:05:00	6	0	738.424	38.16
Start-0:01:00	7	0	595.269	59.76
0:01:00-0:02:00	7	0	503.589	59.36
0:02:00-0:03:00	7	0	558.639	47
0:04:00-0:05:00	7	0	483.259	47.36
0:03:00-0:04:00	7	0	575.656	51
0:01:00-0:02:00	13	0	489.2	58.24
Start-0:01:00	13	0	452.967	49.04
0:02:00-0:03:00	13	0	592.301	41.76
0:04:00-0:05:00	13	0	634.469	33.48
0:03:00-0:04:00	13	0	631.41	33.76
Start-0:01:00	18	0	339.638	57.88
0:04:00-0:05:00	18	0	393.182	43.52
0:01:00-0:02:00	18	0	338.412	54.24
0:03:00-0:04:00	18	0	384.161	48.96
0:02:00-0:03:00	18	0	363.513	46.88
0:01:00-0:02:00	19	0	400.919	60
Start-0:01:00	19	0	427.913	60
0:02:00-0:03:00	19	0	479.11	60
0:03:00-0:04:00	19	0	474.469	54.12
0:04:00-0:05:00	19	0	400.122	50.16
0:02:00-0:03:00	24	0	319.527	60
0:03:00-0:04:00	24	0	292.372	59.4
Start-0:01:00	24	0	347.678	60
0:04:00-0:05:00	24	0	300.608	31.8
0:01:00-0:02:00	24	0	358.306	60
0:04:00-0:05:00	25	0	375.825	32.48
0:03:00-0:04:00	25	0	374.988	28.64
Start-0:01:00	25	0	397.413	58.16
0:01:00-0:02:00	25	0	466.767	40
0:02:00-0:03:00	25	0	490.88	27.16
0:03:00-0:04:00	30	0	487.583	51.52
Start-0:01:00	30	0	481.631	58.68
0:02:00-0:03:00	30	0	585.978	59.52
0:01:00-0:02:00	30	0	537.247	60
0:04:00-0:05:00	30	0	554.417	25.92
Start-0:01:00	31	0	423.866	60
0:01:00-0:02:00	31	0	407.379	60
0:02:00-0:03:00	31	0	461.587	58.68
0:03:00-0:04:00	31	0	490.562	53.92
0:04:00-0:05:00	31	0	645.959	43.96
Start-0:01:00	36	0	335.941	60
0:01:00-0:02:00	36	0	449.01	57.76
0:02:00-0:03:00	36	0	527.338	53.24
0:03:00-0:04:00	36	0	679.161	41
0:04:00-0:05:00	36	0	807.883	47.92
0:01:00-0:02:00	37	0	560.595	60
Start-0:01:00	37	0	598.973	60
0:02:00-0:03:00	37	0	869.783	50.56
0:03:00-0:04:00	37	0	819.272	28.8
0:04:00-0:05:00	37	0	1007.29	47.48
0:02:00-0:03:00	43	0	469.34	59
0:01:00-0:02:00	43	0	512.004	59.88
Start-0:01:00	43	0	482	60
0:03:00-0:04:00	43	0	595.435	53.96
0:04:00-0:05:00	43	0	734.807	40.52
Start-0:01:00	48	0	360.34	60
0:01:00-0:02:00	48	0	364.45	60
0:04:00-0:05:00	48	0	430.954	55.76
0:03:00-0:04:00	48	0	431.937	57.2
0:02:00-0:03:00	48	0	396.515	60
0:01:00-0:02:00	1005	0	287.095	56.44
0:01:00-0:02:00	1013	0	257.351	60
0:01:00-0:02:00	1021	0	272.01	52.44
0:01:00-0:02:00	1029	0	250.251	58.56
0:01:00-0:02:00	1037	0	502.742	60
0:01:00-0:02:00	1045	0	430.365	60
0:01:00-0:02:00	1053	0	230.938	52.2
0:02:00-0:03:00	1005	0	361.296	50.84
0:02:00-0:03:00	1013	0	251.189	60
0:02:00-0:03:00	1021	0	455.069	47.56
0:02:00-0:03:00	1029	0	119.78	55.04
0:02:00-0:03:00	1037	0	427.832	60
0:02:00-0:03:00	1045	0	436.602	59.8
0:02:00-0:03:00	1053	0	233.103	25.44
0:03:00-0:04:00	1005	0	391.216	28.48
0:03:00-0:04:00	1013	0	327.689	59.68
0:03:00-0:04:00	1021	0	480.488	39.44
0:03:00-0:04:00	1029	0	49.2252	60
0:03:00-0:04:00	1037	0	175.816	60
0:03:00-0:04:00	1045	0	379.445	60
0:03:00-0:04:00	1053	0	239.06	15.8
0:04:00-0:05:00	1005	0	343.909	54
0:04:00-0:05:00	1013	0	384.324	60
0:04:00-0:05:00	1021	0	476.213	53.76
0:04:00-0:05:00	1029	0	49.9311	60
0:04:00-0:05:00	1037	0	283.258	57.68
0:04:00-0:05:00	1045	0	372.494	57.44
0:04:00-0:05:00	1053	0	168.931	10.84
Start-0:01:00	1005	0	330.371	60
Start-0:01:00	1013	0	229.998	60
Start-0:01:00	1021	0	199.071	60
Start-0:01:00	1029	0	296.572	60
Start-0:01:00	1037	0	360.225	60
Start-0:01:00	1045	0	373.684	59.64
Start-0:01:00	1053	0	189.378	50.72
0:01:00-0:02:00	1006	0	373.409	60
0:01:00-0:02:00	1014	0	75.7886	60
0:01:00-0:02:00	1022	0	255.769	59.92
0:01:00-0:02:00	1030	0	365.343	60
0:01:00-0:02:00	1038	0	342.516	48.04
0:01:00-0:02:00	1046	0	277.138	60
0:02:00-0:03:00	1006	0	294.911	60
0:02:00-0:03:00	1014	0	87.6845	59.56
0:02:00-0:03:00	1022	0	295.354	60
0:02:00-0:03:00	1030	0	300.475	60
0:02:00-0:03:00	1038	0	270.386	55.6
0:02:00-0:03:00	1046	0	403.547	52.36
0:03:00-0:04:00	1006	0	330.91	60
0:03:00-0:04:00	1014	0	225.052	60
0:03:00-0:04:00	1022	0	327.373	60
0:03:00-0:04:00	1030	0	260.936	60
0:03:00-0:04:00	1038	0	399.978	54.56
0:03:00-0:04:00	1046	0	406.151	55
0:04:00-0:05:00	1006	0	303.407	60
0:04:00-0:05:00	1014	0	257.058	60
0:04:00-0:05:00	1022	0	212.183	60
0:04:00-0:05:00	1030	0	254.83	60
0:04:00-0:05:00	1038	0	231.623	47.88
0:04:00-0:05:00	1046	0	425.738	58.08
Start-0:01:00	1006	0	334.342	59
Start-0:01:00	1014	0	375.285	59.4
Start-0:01:00	1022	0	233.116	60
Start-0:01:00	1030	0	333.238	59.48
Start-0:01:00	1038	0	359.902	59.36
Start-0:01:00	1046	0	279.144	60
0:01:00-0:02:00	1003	0	545.201	45.32
0:01:00-0:02:00	1011	0	591.833	44.32
0:01:00-0:02:00	1019	0	368.786	51.72
0:01:00-0:02:00	1027	0	364.365	52.72
0:01:00-0:02:00	1035	0	320.757	59.32
0:01:00-0:02:00	1043	0	426.525	47.64
0:01:00-0:02:00	1051	0	430.914	59.24
0:01:00-0:02:00	1059	0	289.993	45.64
0:02:00-0:03:00	1003	0	677.434	43.04
0:02:00-0:03:00	1011	0	625.981	15.32
0:02:00-0:03:00	1019	0	465.29	57.16
0:02:00-0:03:00	1027	0	465.509	33.28
0:02:00-0:03:00	1035	0	297.297	60
0:02:00-0:03:00	1043	0	471.809	56.28
0:02:00-0:03:00	1051	0	394.695	57
0:02:00-0:03:00	1059	0	293.354	40.88
0:03:00-0:04:00	1003	0	582.438	41.04
0:03:00-0:04:00	1011	0	674.397	27.72
0:03:00-0:04:00	1019	0	431.321	55.36
0:03:00-0:04:00	1027	0	344.929	56.84
0:03:00-0:04:00	1035	0	345.813	59.2
0:03:00-0:04:00	1043	0	347.364	51.56
0:03:00-0:04:00	1051	0	418.235	34.4
0:03:00-0:04:00	1059	0	159.782	17.32
0:04:00-0:05:00	1003	0	644.505	41.76
0:04:00-0:05:00	1011	0	546.839	32.04
0:04:00-0:05:00	1019	0	339.996	59.64
0:04:00-0:05:00	1027	0	335.589	56.2
0:04:00-0:05:00	1035	0	326.882	51.68
0:04:00-0:05:00	1043	0	110.89	58.76
0:04:00-0:05:00	1051	0	429.317	45.72
0:04:00-0:05:00	1059	0	134.562	12.32
Start-0:01:00	1003	0	425.194	57.96
Start-0:01:00	1011	0	533.373	50.36
Start-0:01:00	1019	0	313.016	56
Start-0:01:00	1027	0	312.079	60
Start-0:01:00	1035	0	340.074	59.32
Start-0:01:00	1043	0	431.116	28.08
Start-0:01:00	1051	0	368.063	56.16
Start-0:01:00	1059	0	168.165	53.36
0:01:00-0:02:00	1004	0	320.729	60
0:01:00-0:02:00	1012	0	535.179	60
0:01:00-0:02:00	1020	0	458.442	60
0:01:00-0:02:00	1028	0	185.311	60
0:01:00-0:02:00	1036	0	482.244	59.64
0:01:00-0:02:00	1044	0	405.033	60
0:01:00-0:02:00	1052	0	472.068	46.04
0:01:00-0:02:00	1060	0	388.969	60
0:02:00-0:03:00	1004	0	409.845	60
0:02:00-0:03:00	1012	0	396.57	59.64
0:02:00-0:03:00	1020	0	410.143	60
0:02:00-0:03:00	1028	0	180.981	60
0:02:00-0:03:00	1036	0	524.034	58.8
0:02:00-0:03:00	1044	0	429.264	60
0:02:00-0:03:00	1052	0	445.581	45.16
0:02:00-0:03:00	1060	0	447.492	60
0:03:00-0:04:00	1004	0	369.363	60
0:03:00-0:04:00	1012	0	235.211	60
0:03:00-0:04:00	1020	0	441.057	60
0:03:00-0:04:00	1028	0	216.03	60
0:03:00-0:04:00	1036	0	520.018	60
0:03:00-0:04:00	1044	0	388.71	60
0:03:00-0:04:00	1052	0	460.623	37.36
0:03:00-0:04:00	1060	0	465.405	60
0:04:00-0:05:00	1004	0	334.974	60
0:04:00-0:05:00	1012	0	210.641	60
0:04:00-0:05:00	1020	0	222.67	60
0:04:00-0:05:00	1028	0	244.926	60
0:04:00-0:05:00	1036	0	552.567	59.84
0:04:00-0:05:00	1044	0	401.609	58.32
0:04:00-0:05:00	1052	0	464.31	29.88
0:04:00-0:05:00	1060	0	427.989	60
Start-0:01:00	1004	0	259.414	60
Start-0:01:00	1012	0	440.265	59.92
Start-0:01:00	1020	0	397.697	60
Start-0:01:00	1028	0	173.551	60
Start-0:01:00	1036	0	444.333	60
Start-0:01:00	1044	0	395.881	60
Start-0:01:00	1052	0	543.268	33.12
Start-0:01:00	1060	0	90.1395	60
Start-0:01:00	4	5	394.732	49.16
0:02:00-0:03:00	4	5	492.322	42.72
0:01:00-0:02:00	4	5	539.65	33.28
0:04:00-0:05:00	4	5	401.965	44.2
0:03:00-0:04:00	4	5	530.945	10.92
0:04:00-0:05:00	16	5	498.436	35.72
Start-0:01:00	16	5	566.94	29.68
0:01:00-0:02:00	16	5	638.282	18.52
0:03:00-0:04:00	16	5	504.43	25.44
0:02:00-0:03:00	16	5	647.529	3.72
Start-0:01:00	22	5	454.63	32.44
0:03:00-0:04:00	22	5	607.327	38.72
0:04:00-0:05:00	22	5	622.935	32.84
0:02:00-0:03:00	22	5	516.414	28.48
0:01:00-0:02:00	22	5	613.99	27.6
0:03:00-0:04:00	23	5	476.5	60
0:01:00-0:02:00	23	5	325.285	59.56
0:02:00-0:03:00	23	5	422.056	58.04
Start-0:01:00	23	5	292.206	60
0:04:00-0:05:00	23	5	399.252	56.48
0:01:00-0:02:00	28	5	438.676	36.36
0:02:00-0:03:00	28	5	387.076	40.64
Start-0:01:00	28	5	340.456	55.8
0:04:00-0:05:00	28	5	511.588	36.32
0:03:00-0:04:00	28	5	342.187	42.48
0:04:00-0:05:00	35	5	502.491	55.4
0:03:00-0:04:00	35	5	620.986	52.36
0:02:00-0:03:00	35	5	601.984	54.76
0:01:00-0:02:00	35	5	604.618	57.6
Start-0:01:00	35	5	403.189	60
0:01:00-0:02:00	40	5	300.462	38.44
Start-0:01:00	40	5	250.348	45.6
0:02:00-0:03:00	40	5	348.18	24.88
0:04:00-0:05:00	40	5	397.821	19.12
0:03:00-0:04:00	40	5	420.439	6.64
0:03:00-0:04:00	46	5	292.989	59.76
0:04:00-0:05:00	46	5	275.506	59.56
Start-0:01:00	46	5	322.441	58.24
0:02:00-0:03:00	46	5	336.848	59.16
0:01:00-0:02:00	46	5	357.552	60
Start-0:01:00	47	5	548.148	60
0:01:00-0:02:00	47	5	654.319	59.08
0:02:00-0:03:00	47	5	673.253	59.08
0:03:00-0:04:00	47	5	773.679	58.96
0:04:00-0:05:00	47	5	902.493	57.92
0:01:00-0:02:00	1001	5	327.283	58.12
0:01:00-0:02:00	1009	5	483.636	59.84
0:01:00-0:02:00	1017	5	277.669	47.52
0:01:00-0:02:00	1025	5	314.012	33
0:01:00-0:02:00	1033	5	415.394	57.56
0:01:00-0:02:00	1041	5	375.378	38.2
0:01:00-0:02:00	1049	5	310.975	52.76
0:01:00-0:02:00	1057	5	465.362	34.24
0:02:00-0:03:00	1001	5	279.143	59.84
0:02:00-0:03:00	1009	5	465.901	58.8
0:02:00-0:03:00	1017	5	219.084	45.72
0:02:00-0:03:00	1025	5	250.586	43.48
0:02:00-0:03:00	1033	5	537.169	45.92
0:02:00-0:03:00	1041	5	375.19	43.72
0:02:00-0:03:00	1049	5	359.008	30.48
0:02:00-0:03:00	1057	5	455.186	20.56
0:03:00-0:04:00	1001	5	281.982	59.36
0:03:00-0:04:00	1009	5	527.573	57.92
0:03:00-0:04:00	1017	5	236.699	40.8
0:03:00-0:04:00	1025	5	233.183	40
0:03:00-0:04:00	1033	5	544.848	47
0:03:00-0:04:00	1041	5	332.989	39.72
0:03:00-0:04:00	1049	5	330.971	43.8
0:03:00-0:04:00	1057	5	386.765	39.68
0:04:00-0:05:00	1001	5	260.831	60
0:04:00-0:05:00	1009	5	466.699	58.88
0:04:00-0:05:00	1017	5	214.106	36.4
0:04:00-0:05:00	1025	5	266.595	14.76
0:04:00-0:05:00	1033	5	507.225	40.84
0:04:00-0:05:00	1041	5	349.581	35.2
0:04:00-0:05:00	1049	5	373.748	34.44
0:04:00-0:05:00	1057	5	379.785	36.76
Start-0:01:00	1001	5	276.654	55.48
Start-0:01:00	1009	5	421.746	58.28
Start-0:01:00	1017	5	285.755	59.24
Start-0:01:00	1025	5	281.873	30.32
Start-0:01:00	1033	5	222.137	59.64
Start-0:01:00	1041	5	297.309	60
Start-0:01:00	1049	5	291.153	58.04
Start-0:01:00	1057	5	383.07	60
0:01:00-0:02:00	1002	5	418.805	30.32
0:01:00-0:02:00	1010	5	447.186	60
0:01:00-0:02:00	1018	5	453.194	46.52
0:01:00-0:02:00	1026	5	374.287	21.36
0:01:00-0:02:00	1034	5	449.473	51.36
0:01:00-0:02:00	1042	5	463.452	16.12
0:01:00-0:02:00	1050	5	426.095	60
0:01:00-0:02:00	1058	5	451.882	13
0:02:00-0:03:00	1002	5	493.79	19.92
0:02:00-0:03:00	1010	5	391.48	57.4
0:02:00-0:03:00	1018	5	457.449	36.08
0:02:00-0:03:00	1026	5	364.803	27.4
0:02:00-0:03:00	1034	5	452.952	50.2
0:02:00-0:03:00	1042	5	409.5	23.2
0:02:00-0:03:00	1050	5	409.718	60
0:02:00-0:03:00	1058	5	398.977	19.36
0:03:00-0:04:00	1002	5	382.294	35.32
0:03:00-0:04:00	1010	5	415.614	59.52
0:03:00-0:04:00	1018	5	289.98	50.8
0:03:00-0:04:00	1026	5	373.687	32.6
0:03:00-0:04:00	1034	5	409.156	49.96
0:03:00-0:04:00	1042	5	422.36	31.12
0:03:00-0:04:00	1050	5	410.428	60
0:03:00-0:04:00	1058	5	404.689	25.68
0:04:00-0:05:00	1002	5	480.467	9.64
0:04:00-0:05:00	1010	5	397.61	57.2
0:04:00-0:05:00	1018	5	309.608	48.88
0:04:00-0:05:00	1026	5	359.997	10.28
0:04:00-0:05:00	1034	5	300.077	48.88
0:04:00-0:05:00	1042	5	390.562	13.16
0:04:00-0:05:00	1050	5	368.49	60
0:04:00-0:05:00	1058	5	432.432	24.52
Start-0:01:00	1002	5	324.764	48.12
Start-0:01:00	1010	5	360.533	60
Start-0:01:00	1018	5	410.986	36.84
Start-0:01:00	1026	5	360.725	40.36
Start-0:01:00	1034	5	334.067	60
Start-0:01:00	1042	5	405.256	25.72
Start-0:01:00	1050	5	390.659	53.48
Start-0:01:00	1058	5	440.743	20.72
0:01:00-0:02:00	1007	5	581.077	26.76
0:01:00-0:02:00	1015	5	457.514	56.96
0:01:00-0:02:00	1023	5	738.75	48.04
0:01:00-0:02:00	1031	5	242.441	60
0:01:00-0:02:00	1039	5	526.983	23.48
0:01:00-0:02:00	1047	5	674.216	6.64
0:01:00-0:02:00	1055	5	339.816	60
0:02:00-0:03:00	1007	5	482.71	42.68
0:02:00-0:03:00	1015	5	471.238	57.68
0:02:00-0:03:00	1023	5	715.25	20.6
0:02:00-0:03:00	1031	5	366.29	60
0:02:00-0:03:00	1039	5	529.895	19.96
0:02:00-0:03:00	1047	5	622.712	5.32
0:02:00-0:03:00	1055	5	379.284	60
0:03:00-0:04:00	1007	5	466.398	54.48
0:03:00-0:04:00	1015	5	561.975	31.6
0:03:00-0:04:00	1023	5	720.879	26.2
0:03:00-0:04:00	1031	5	367.68	58.76
0:03:00-0:04:00	1039	5	502.273	34.88
0:03:00-0:04:00	1047	5	553.353	25.44
0:03:00-0:04:00	1055	5	345.97	51.8
0:04:00-0:05:00	1007	5	416.147	54.68
0:04:00-0:05:00	1015	5	527.047	46.28
0:04:00-0:05:00	1023	5	708.615	8.76
0:04:00-0:05:00	1031	5	402.132	57.2
0:04:00-0:05:00	1039	5	479.467	26.72
0:04:00-0:05:00	1047	5	680.04	17.88
0:04:00-0:05:00	1055	5	375.454	33.48
Start-0:01:00	1007	5	433.538	55.08
Start-0:01:00	1015	5	399.745	60
Start-0:01:00	1023	5	623.285	58.48
Start-0:01:00	1031	5	229.09	60
Start-0:01:00	1039	5	426.561	19.92
Start-0:01:00	1047	5	569.772	42.84
Start-0:01:00	1055	5	313.761	56.72
0:01:00-0:02:00	1008	5	643.314	55.6
0:01:00-0:02:00	1016	5	497.899	60
0:01:00-0:02:00	1024	5	599.999	17.6
0:01:00-0:02:00	1032	5	404.808	29.68
0:01:00-0:02:00	1040	5	390.269	47.44
0:01:00-0:02:00	1048	5	408.234	60
0:01:00-0:02:00	1056	5	387.718	57
0:02:00-0:03:00	1008	5	609.123	51.88
0:02:00-0:03:00	1016	5	587.001	57.84
0:02:00-0:03:00	1024	5	764.598	31.24
0:02:00-0:03:00	1032	5	393.422	22.08
0:02:00-0:03:00	1040	5	498.49	49.8
0:02:00-0:03:00	1048	5	357.818	53.8
0:02:00-0:03:00	1056	5	398.828	23.32
0:03:00-0:04:00	1008	5	646.506	30.52
0:03:00-0:04:00	1016	5	573.18	48.28
0:03:00-0:04:00	1024	5	680.626	38.92
0:03:00-0:04:00	1032	5	395.062	20.92
0:03:00-0:04:00	1040	5	602.942	48.36
0:03:00-0:04:00	1048	5	386.217	49.24
0:03:00-0:04:00	1056	5	379.208	34.24
0:04:00-0:05:00	1008	5	747.713	32.88
0:04:00-0:05:00	1016	5	600.143	54.28
0:04:00-0:05:00	1024	5	653.735	38.2
0:04:00-0:05:00	1032	5	409.209	13.96
0:04:00-0:05:00	1040	5	579.564	55.24
0:04:00-0:05:00	1048	5	362.441	56.52
0:04:00-0:05:00	1056	5	346.541	22.8
Start-0:01:00	1008	5	525.269	57.72
Start-0:01:00	1016	5	447.263	59.96
Start-0:01:00	1024	5	601.19	20.48
Start-0:01:00	1032	5	359.827	43.44
Start-0:01:00	1040	5	375.832	59.12
Start-0:01:00	1048	5	445.265	54.84
Start-0:01:00	1056	5	266.601	37.92
