# Supplementary material for: Sustained Effects of Developmental Exposure to Ethanol on Zebrafish Anxiety-Like Behaviour
Source: PLoS One. 2016 Feb 10;11(2):e0148425. doi: 10.1371/journal.pone.0148425 (PMC4749633; doi:10.1371/journal.pone.0148425)
Supplement: S4 Fig — (XLSX) [file pone.0148425.s004.xlsx]

## Sheet: Fig 4 A, B
time	group	fish id	distance	bright side duration
0:03:0000:06:00	50mM	501	709.708	127.24
0:03:0000:06:00	20mM	201	481.171	180
0:03:0000:06:00	HC	2	786.34	108.88
0:03:0000:06:00	50mM	502	617.286	103.12
0:03:0000:06:00	20mM	202	588.516	102.16
0:03:0000:06:00	20mM	203	514.367	173.64
0:03:0000:06:00	50mM	504	553.514	118
0:03:0000:06:00	20mM	204	497.004	121.56
0:03:0000:06:00	HC	5	312.547	171.56
0:03:0000:06:00	50mM	505	699.721	122.24
0:03:0000:06:00	20mM	205	461.661	92.52
0:03:0000:06:00	HC	6	95.454	0.12
0:03:0000:06:00	HC	7	438.032	40.64
0:03:0000:06:00	50mM	507	563.555	143.56
0:03:0000:06:00	20mM	207	380.673	66.16
0:03:0000:06:00	HC	8	656.438	161.92
0:03:0000:06:00	50mM	508	817.843	180
0:03:0000:06:00	20mM	208	377.636	147.8
0:03:0000:06:00	20mM	2010	614.107	114.76
0:03:0000:06:00	50mM	5010	446.324	154.72
0:03:0000:06:00	HC	11	680.719	106.32
0:03:0000:06:00	50mM	5011	763.397	177.84
0:03:0000:06:00	20mM	2011	814.789	151.72
0:03:0000:06:00	HC	12	242.91	121
0:03:0000:06:00	50mM	5012	87.6757	6.44
0:03:0000:06:00	20mM	2012	851.969	178.52
0:03:0000:06:00	HC	13	639.36	86.84
0:03:0000:06:00	50mM	5013	827	100.56
0:03:0000:06:00	20mM	2013	487.714	111.92
0:03:0000:06:00	HC	14	522.186	92.28
0:03:0000:06:00	HC	17	490.595	95.16
0:03:0000:06:00	HC	16	722.464	110.64
0:03:0000:06:00	HC	18	552.585	173.88
0:03:0000:06:00	HC	15	1105.79	34.72
0:06:0000:09:00	50mM	501	817.889	179.44
0:06:0000:09:00	20mM	201	428.889	180
0:06:0000:09:00	HC	2	240.086	21.08
0:06:0000:09:00	50mM	502	707.509	83.12
0:06:0000:09:00	20mM	202	387.109	79.92
0:06:0000:09:00	20mM	203	691.296	156.52
0:06:0000:09:00	50mM	504	302.576	117.68
0:06:0000:09:00	20mM	204	227.829	149.92
0:06:0000:09:00	HC	5	420.908	144.44
0:06:0000:09:00	50mM	505	688.422	131.76
0:06:0000:09:00	20mM	205	627.154	106.88
0:06:0000:09:00	HC	6	182.008	15.08
0:06:0000:09:00	HC	7	214.613	16.12
0:06:0000:09:00	50mM	507	659.641	179.6
0:06:0000:09:00	20mM	207	160.689	24.92
0:06:0000:09:00	HC	8	755.481	176.72
0:06:0000:09:00	50mM	508	517.346	134.32
0:06:0000:09:00	20mM	208	530.497	174.72
0:06:0000:09:00	20mM	2010	433.662	66.88
0:06:0000:09:00	50mM	5010	659.146	164.96
0:06:0000:09:00	HC	11	589.484	104.16
0:06:0000:09:00	50mM	5011	513.22	165.72
0:06:0000:09:00	20mM	2011	814.993	157.44
0:06:0000:09:00	HC	12	779.08	168.32
0:06:0000:09:00	50mM	5012	817.493	75.56
0:06:0000:09:00	20mM	2012	861.593	177.96
0:06:0000:09:00	HC	13	561.307	91.4
0:06:0000:09:00	50mM	5013	739.763	118.24
0:06:0000:09:00	20mM	2013	319.289	179.16
0:06:0000:09:00	HC	14	526.863	83.72
0:06:0000:09:00	HC	17	284.959	45.56
0:06:0000:09:00	HC	16	748.723	90
0:06:0000:09:00	HC	18	717.25	114.08
0:06:0000:09:00	HC	15	1088.52	111.84
Start00:03:00	50mM	501	758.6	138.64
Start00:03:00	20mM	201	317.085	180
Start00:03:00	HC	2	680.786	119.84
Start00:03:00	50mM	502	710.918	156.92
Start00:03:00	20mM	202	771.273	121.76
Start00:03:00	20mM	203	801.962	180
Start00:03:00	50mM	504	545.832	179.84
Start00:03:00	20mM	204	590.433	148.64
Start00:03:00	HC	5	466.988	179.6
Start00:03:00	50mM	505	817.431	123.48
Start00:03:00	20mM	205	770.337	166.36
Start00:03:00	HC	6	96.7483	0.64
Start00:03:00	HC	7	642.054	87.28
Start00:03:00	50mM	507	779.273	142.36
Start00:03:00	20mM	207	755.546	124.52
Start00:03:00	HC	8	723.523	179.28
Start00:03:00	50mM	508	735.94	172.64
Start00:03:00	20mM	208	773.375	147.84
Start00:03:00	20mM	2010	763.143	179.32
Start00:03:00	50mM	5010	788.831	177.96
Start00:03:00	HC	11	751.888	127.64
Start00:03:00	50mM	5011	773.978	178.92
Start00:03:00	20mM	2011	718.477	179.32
Start00:03:00	HC	12	671.152	148.12
Start00:03:00	50mM	5012	747.092	178.32
Start00:03:00	20mM	2012	1055.85	179.72
Start00:03:00	HC	13	852.186	105.48
Start00:03:00	50mM	5013	1035.95	178.16
Start00:03:00	20mM	2013	644.194	158.72
Start00:03:00	HC	14	766.738	138.72
Start00:03:00	HC	17	778.373	125.36
Start00:03:00	HC	16	769.442	98.12
Start00:03:00	HC	18	654.466	178.44
Start00:03:00	HC	15	1110.19	176.44
